# Supplementary material for: Stable trapping of multiple proteins at physiological conditions using nanoscale chambers with macromolecular gates
Source: Nat Commun. 2023 Aug 23;14:5131. doi: 10.1038/s41467-023-40889-4 (PMC10447545; doi:10.1038/s41467-023-40889-4)
Supplement: Supplementary file 6 — Source Data [file 41467_2023_40889_MOESM6_ESM.xlsx]

## Sheet: fig2a
bare		initiator		PNIPAM
450.253	1.55841	450.253	1.58162	450.253	1.4804
451.027	1.55566	451.027	1.57809	451.027	1.4773
451.801	1.55209	451.801	1.5755	451.801	1.47495
452.574	1.54975	452.574	1.5728	452.574	1.47219
453.347	1.54671	453.347	1.56917	453.347	1.46978
454.121	1.54383	454.121	1.56691	454.121	1.46668
454.893	1.5401	454.893	1.56312	454.893	1.46442
455.666	1.53682	455.666	1.5606	455.666	1.4615
456.439	1.53486	456.439	1.55711	456.439	1.4584
457.211	1.53086	457.211	1.55374	457.211	1.45549
457.983	1.5272	457.983	1.55044	457.983	1.45265
458.755	1.52439	458.755	1.54716	458.755	1.44969
459.527	1.52153	459.527	1.54404	459.527	1.44704
460.299	1.51734	460.299	1.5402	460.299	1.4434
461.07	1.51441	461.07	1.53698	461.07	1.43974
461.841	1.51034	461.841	1.53336	461.841	1.43667
462.612	1.50723	462.612	1.53022	462.612	1.43331
463.383	1.50365	463.383	1.52547	463.383	1.4299
464.154	1.49995	464.154	1.52207	464.154	1.42652
464.925	1.49575	464.925	1.51924	464.925	1.42345
465.695	1.4926	465.695	1.51532	465.695	1.41985
466.465	1.48909	466.465	1.51196	466.465	1.4166
467.235	1.48503	467.235	1.50806	467.235	1.41281
468.005	1.48174	468.005	1.50499	468.005	1.40934
468.774	1.47788	468.774	1.5008	468.774	1.40598
469.543	1.47444	469.543	1.49653	469.543	1.40284
470.313	1.47043	470.313	1.49307	470.313	1.39879
471.082	1.4674	471.082	1.48917	471.082	1.39513
471.85	1.46247	471.85	1.48563	471.85	1.39105
472.619	1.45945	472.619	1.48157	472.619	1.38834
473.387	1.45551	473.387	1.47792	473.387	1.3842
474.156	1.45135	474.156	1.47401	474.156	1.38117
474.924	1.44719	474.924	1.47013	474.924	1.37723
475.691	1.44369	475.691	1.466	475.691	1.37331
476.459	1.43928	476.459	1.4619	476.459	1.36985
477.227	1.43602	477.227	1.45836	477.227	1.36601
477.994	1.43174	477.994	1.45443	477.994	1.36247
478.761	1.4281	478.761	1.45081	478.761	1.35919
479.528	1.42451	479.528	1.447	479.528	1.3558
480.294	1.42072	480.294	1.44279	480.294	1.35154
481.061	1.41678	481.061	1.43892	481.061	1.34793
481.827	1.41239	481.827	1.43511	481.827	1.34463
482.593	1.40864	482.593	1.43166	482.593	1.34072
483.359	1.40543	483.359	1.42694	483.359	1.33726
484.125	1.40141	484.125	1.42467	484.125	1.33366
484.891	1.39761	484.891	1.42107	484.891	1.33
485.656	1.39464	485.656	1.41698	485.656	1.32682
486.421	1.39108	486.421	1.41364	486.421	1.32326
487.186	1.38815	487.186	1.41026	487.186	1.3204
487.951	1.38492	487.951	1.40745	487.951	1.31688
488.715	1.38143	488.715	1.40432	488.715	1.3138
489.48	1.37886	489.48	1.40082	489.48	1.31091
490.244	1.37603	490.244	1.39894	490.244	1.30863
491.008	1.37314	491.008	1.39601	491.008	1.306
491.772	1.37078	491.772	1.39288	491.772	1.30318
492.535	1.36798	492.535	1.39069	492.535	1.30087
493.299	1.36602	493.299	1.38831	493.299	1.2992
494.062	1.36353	494.062	1.38665	494.062	1.29706
494.825	1.36146	494.825	1.38481	494.825	1.29562
495.588	1.35983	495.588	1.38307	495.588	1.29372
496.351	1.35809	496.351	1.38118	496.351	1.29243
497.113	1.35711	497.113	1.37987	497.113	1.29148
497.875	1.35533	497.875	1.37893	497.875	1.29027
498.637	1.35448	498.637	1.37832	498.637	1.28945
499.399	1.35338	499.399	1.37726	499.399	1.2892
500.161	1.3527	500.161	1.37627	500.161	1.28839
500.922	1.3524	500.922	1.37593	500.922	1.28782
501.684	1.35156	501.684	1.37528	501.684	1.28778
502.445	1.35137	502.445	1.37473	502.445	1.28789
503.206	1.35104	503.206	1.3747	503.206	1.2884
503.966	1.35089	503.966	1.37515	503.966	1.28843
504.727	1.35111	504.727	1.37487	504.727	1.28914
505.487	1.35124	505.487	1.3757	505.487	1.28958
506.247	1.3516	506.247	1.37574	506.247	1.28985
507.007	1.35198	507.007	1.37643	507.007	1.29113
507.767	1.35276	507.767	1.37705	507.767	1.29198
508.527	1.35316	508.527	1.37779	508.527	1.29269
509.286	1.35426	509.286	1.37884	509.286	1.2945
510.045	1.35508	510.045	1.37968	510.045	1.29564
510.804	1.35627	510.804	1.38117	510.804	1.29682
511.563	1.35716	511.563	1.38201	511.563	1.29827
512.322	1.35829	512.322	1.38344	512.322	1.30058
513.08	1.35984	513.08	1.38489	513.08	1.30204
513.838	1.36103	513.838	1.38667	513.838	1.30409
514.596	1.36232	514.596	1.38805	514.596	1.30577
515.354	1.3638	515.354	1.3897	515.354	1.3082
516.111	1.36567	516.111	1.39146	516.111	1.3103
516.869	1.36705	516.869	1.39317	516.869	1.3126
517.626	1.36891	517.626	1.39507	517.626	1.31478
518.383	1.37079	518.383	1.39717	518.383	1.31754
519.14	1.3729	519.14	1.3994	519.14	1.32013
519.896	1.37493	519.896	1.40135	519.896	1.3231
520.653	1.3768	520.653	1.40333	520.653	1.32588
521.409	1.37865	521.409	1.40553	521.409	1.32827
522.165	1.38133	522.165	1.40818	522.165	1.33148
522.921	1.38343	522.921	1.41032	522.921	1.33398
523.677	1.38542	523.677	1.41298	523.677	1.33756
524.432	1.38792	524.432	1.41494	524.432	1.34044
525.187	1.39005	525.187	1.41786	525.187	1.34332
525.942	1.3928	525.942	1.42036	525.942	1.3468
526.697	1.39525	526.697	1.42277	526.697	1.35
527.452	1.39766	527.452	1.42529	527.452	1.35351
528.206	1.40017	528.206	1.42806	528.206	1.35664
528.96	1.40264	528.96	1.43071	528.96	1.35993
529.714	1.40514	529.714	1.43317	529.714	1.36326
530.468	1.40762	530.468	1.43603	530.468	1.36684
531.222	1.41007	531.222	1.4389	531.222	1.37015
531.975	1.41245	531.975	1.44129	531.975	1.37387
532.729	1.41508	532.729	1.44412	532.729	1.37741
533.482	1.41778	533.482	1.4465	533.482	1.38112
534.234	1.42039	534.234	1.44942	534.234	1.3845
534.987	1.42296	534.987	1.45235	534.987	1.38812
535.74	1.4253	535.74	1.4547	535.74	1.39175
536.492	1.42806	536.492	1.45748	536.492	1.39545
537.244	1.43091	537.244	1.46013	537.244	1.39927
537.996	1.43337	537.996	1.46275	537.996	1.40281
538.747	1.43561	538.747	1.46568	538.747	1.40662
539.499	1.43861	539.499	1.46817	539.499	1.41027
540.25	1.44068	540.25	1.47092	540.25	1.41417
541.001	1.44334	541.001	1.47379	541.001	1.41788
541.752	1.44576	541.752	1.47658	541.752	1.42145
542.503	1.44843	542.503	1.47898	542.503	1.4256
543.253	1.45109	543.253	1.4815	543.253	1.42904
544.003	1.45372	544.003	1.48417	544.003	1.43314
544.753	1.45583	544.753	1.48695	544.753	1.43679
545.503	1.45851	545.503	1.48961	545.503	1.44083
546.253	1.46082	546.253	1.49214	546.253	1.4445
547.002	1.46333	547.002	1.49444	547.002	1.44822
547.752	1.46597	547.752	1.49707	547.752	1.45214
548.501	1.46824	548.501	1.49966	548.501	1.45593
549.25	1.47076	549.25	1.50203	549.25	1.45999
549.998	1.47299	549.998	1.50477	549.998	1.46368
550.747	1.47535	550.747	1.50728	550.747	1.46765
551.495	1.47771	551.495	1.50962	551.495	1.47149
552.243	1.48015	552.243	1.51218	552.243	1.47583
552.991	1.48229	552.991	1.51471	552.991	1.47922
553.738	1.48468	553.738	1.51682	553.738	1.48313
554.486	1.48675	554.486	1.5192	554.486	1.48703
555.233	1.48905	555.233	1.5216	555.233	1.49101
555.98	1.49152	555.98	1.52426	555.98	1.49507
556.727	1.4936	556.727	1.5265	556.727	1.49892
557.474	1.49588	557.474	1.52885	557.474	1.50325
558.22	1.49785	558.22	1.5313	558.22	1.5069
558.966	1.4998	558.966	1.53344	558.966	1.51084
559.712	1.50235	559.712	1.53581	559.712	1.51467
560.458	1.50419	560.458	1.53784	560.458	1.51873
561.204	1.50631	561.204	1.5401	561.204	1.52258
561.949	1.50834	561.949	1.54239	561.949	1.52638
562.694	1.51056	562.694	1.54433	562.694	1.53041
563.439	1.51248	563.439	1.5466	563.439	1.53424
564.184	1.51418	564.184	1.54851	564.184	1.53819
564.929	1.51633	564.929	1.55052	564.929	1.5416
565.673	1.51798	565.673	1.55271	565.673	1.54574
566.417	1.52002	566.417	1.55445	566.417	1.54954
567.161	1.52138	567.161	1.55634	567.161	1.55352
567.905	1.52317	567.905	1.55844	567.905	1.5569
568.649	1.52493	568.649	1.56008	568.649	1.56085
569.392	1.5265	569.392	1.56166	569.392	1.56436
570.135	1.52814	570.135	1.5636	570.135	1.56837
570.878	1.5297	570.878	1.56508	570.878	1.57183
571.621	1.53106	571.621	1.56665	571.621	1.57536
572.364	1.53259	572.364	1.56826	572.364	1.57885
573.106	1.53387	573.106	1.56986	573.106	1.58244
573.848	1.53514	573.848	1.57087	573.848	1.58581
574.59	1.53646	574.59	1.57273	574.59	1.58936
575.332	1.53766	575.332	1.57399	575.332	1.59267
576.073	1.53905	576.073	1.57534	576.073	1.59614
576.815	1.5402	576.815	1.57652	576.815	1.59974
577.556	1.54131	577.556	1.57779	577.556	1.6026
578.297	1.5424	578.297	1.5789	578.297	1.60596
579.037	1.54325	579.037	1.58009	579.037	1.60926
579.778	1.5444	579.778	1.58128	579.778	1.61241
580.518	1.54531	580.518	1.58233	580.518	1.61546
581.258	1.5461	581.258	1.58315	581.258	1.6187
581.998	1.54703	581.998	1.58441	581.998	1.62176
582.738	1.54767	582.738	1.58512	582.738	1.62488
583.477	1.54846	583.477	1.58595	583.477	1.62767
584.217	1.54899	584.217	1.58664	584.217	1.63068
584.956	1.54954	584.956	1.58744	584.956	1.63342
585.695	1.55043	585.695	1.58816	585.695	1.63634
586.433	1.55066	586.433	1.58895	586.433	1.63904
587.172	1.55122	587.172	1.58971	587.172	1.64217
587.91	1.55187	587.91	1.58999	587.91	1.64493
588.648	1.55226	588.648	1.59079	588.648	1.64739
589.386	1.55279	589.386	1.59106	589.386	1.65022
590.124	1.55332	590.124	1.59171	590.124	1.65306
590.861	1.55363	590.861	1.59225	590.861	1.65554
591.598	1.55379	591.598	1.59234	591.598	1.65787
592.335	1.55408	592.335	1.59292	592.335	1.66036
593.072	1.55422	593.072	1.59308	593.072	1.66307
593.809	1.5544	593.809	1.59339	593.809	1.6655
594.545	1.55446	594.545	1.59365	594.545	1.66792
595.281	1.5544	595.281	1.59359	595.281	1.67017
596.017	1.55437	596.017	1.594	596.017	1.67243
596.753	1.55478	596.753	1.59417	596.753	1.67459
597.488	1.55463	597.488	1.59416	597.488	1.67673
598.224	1.55427	598.224	1.59408	598.224	1.67867
598.959	1.55432	598.959	1.59393	598.959	1.68098
599.694	1.55391	599.694	1.59397	599.694	1.68272
600.428	1.55396	600.428	1.59378	600.428	1.68505
601.163	1.55357	601.163	1.59365	601.163	1.68661
601.897	1.55333	601.897	1.59361	601.897	1.68856
602.631	1.55293	602.631	1.59333	602.631	1.69032
603.365	1.55249	603.365	1.59287	603.365	1.69177
604.099	1.55203	604.099	1.59235	604.099	1.69343
604.832	1.55132	604.832	1.59163	604.832	1.69465
605.566	1.55087	605.566	1.59133	605.566	1.69623
606.299	1.55042	606.299	1.59084	606.299	1.69747
607.032	1.54983	607.032	1.59038	607.032	1.69889
607.764	1.54893	607.764	1.58981	607.764	1.70023
608.497	1.54831	608.497	1.58914	608.497	1.7011
609.229	1.54765	609.229	1.58827	609.229	1.70251
609.961	1.54701	609.961	1.58744	609.961	1.70358
610.693	1.54591	610.693	1.58664	610.693	1.70453
611.424	1.54491	611.424	1.58589	611.424	1.70522
612.155	1.54409	612.155	1.58496	612.155	1.706
612.887	1.54324	612.887	1.58397	612.887	1.70671
613.618	1.54209	613.618	1.58293	613.618	1.70733
614.348	1.54128	614.348	1.58195	614.348	1.70792
615.079	1.54017	615.079	1.58109	615.079	1.70873
615.809	1.5393	615.809	1.57975	615.809	1.70895
616.539	1.53812	616.539	1.57878	616.539	1.70921
617.269	1.53708	617.269	1.57754	617.269	1.70974
617.999	1.53579	617.999	1.57659	617.999	1.71008
618.728	1.53464	618.728	1.57536	618.728	1.71015
619.457	1.53347	619.457	1.57419	619.457	1.71037
620.186	1.53217	620.186	1.57295	620.186	1.71046
620.915	1.53114	620.915	1.57174	620.915	1.71028
621.644	1.52994	621.644	1.57044	621.644	1.71056
622.372	1.52855	622.372	1.56907	622.372	1.71027
623.101	1.52745	623.101	1.56789	623.101	1.71032
623.829	1.52623	623.829	1.56663	623.829	1.71041
624.556	1.5247	624.556	1.56537	624.556	1.71006
625.284	1.52354	625.284	1.56423	625.284	1.70966
626.011	1.5224	626.011	1.56288	626.011	1.7092
626.738	1.5208	626.738	1.56148	626.738	1.70895
627.465	1.5195	627.465	1.56012	627.465	1.70854
628.192	1.5183	628.192	1.55889	628.192	1.70811
628.918	1.51696	628.918	1.55744	628.918	1.70774
629.645	1.51574	629.645	1.55596	629.645	1.70699
630.371	1.514	630.371	1.55466	630.371	1.70644
631.097	1.51274	631.097	1.55304	631.097	1.70548
631.822	1.51147	631.822	1.5517	631.822	1.70462
632.548	1.5101	632.548	1.55043	632.548	1.70406
633.273	1.50857	633.273	1.54902	633.273	1.70315
633.998	1.50702	633.998	1.54754	633.998	1.70222
634.723	1.50572	634.723	1.5458	634.723	1.70114
635.447	1.50429	635.447	1.54442	635.447	1.69975
636.172	1.5027	636.172	1.54253	636.172	1.69863
636.896	1.50107	636.896	1.54136	636.896	1.69754
637.62	1.49963	637.62	1.53963	637.62	1.69618
638.343	1.49795	638.343	1.53795	638.343	1.69475
639.067	1.49669	639.067	1.53659	639.067	1.69361
639.79	1.49521	639.79	1.5348	639.79	1.69206
640.513	1.49362	640.513	1.53313	640.513	1.69048
641.236	1.49197	641.236	1.53164	641.236	1.6888
641.959	1.49042	641.959	1.52991	641.959	1.68711
642.681	1.48906	642.681	1.52843	642.681	1.68525
643.403	1.48735	643.403	1.5268	643.403	1.68348
644.125	1.48592	644.125	1.52514	644.125	1.68183
644.847	1.48457	644.847	1.52347	644.847	1.68009
645.569	1.48324	645.569	1.52198	645.569	1.67842
646.29	1.48125	646.29	1.5202	646.29	1.67622
647.011	1.47959	647.011	1.51859	647.011	1.67424
647.732	1.47832	647.732	1.51696	647.732	1.67231
648.453	1.47694	648.453	1.5157	648.453	1.67005
649.173	1.47514	649.173	1.51362	649.173	1.66798
649.894	1.4734	649.894	1.5118	649.894	1.66547
650.614	1.47235	650.614	1.51026	650.614	1.66345
651.333	1.47075	651.333	1.50879	651.333	1.66118
652.053	1.46922	652.053	1.50716	652.053	1.65905
652.772	1.46787	652.772	1.50558	652.772	1.65654
653.492	1.46615	653.492	1.50396	653.492	1.65388
654.211	1.46479	654.211	1.50222	654.211	1.65149
654.929	1.46311	654.929	1.50049	654.929	1.64883
655.648	1.46168	655.648	1.4989	655.648	1.64645
656.366	1.46009	656.366	1.4974	656.366	1.64385
657.084	1.45882	657.084	1.4958	657.084	1.64112
657.802	1.45757	657.802	1.49426	657.802	1.63882
658.52	1.456	658.52	1.49253	658.52	1.63593
659.237	1.45459	659.237	1.49106	659.237	1.6331
659.954	1.45313	659.954	1.48951	659.954	1.63042
660.671	1.45191	660.671	1.48792	660.671	1.62737
661.388	1.45029	661.388	1.48641	661.388	1.62457
662.105	1.44887	662.105	1.48484	662.105	1.62196
662.821	1.44777	662.821	1.48332	662.821	1.61927
663.537	1.44637	663.537	1.48182	663.537	1.61606
664.253	1.44528	664.253	1.48045	664.253	1.61333
664.969	1.4439	664.969	1.4791	664.969	1.61031
665.684	1.44254	665.684	1.47738	665.684	1.60724
666.4	1.44136	666.4	1.47598	666.4	1.60414
667.115	1.44017	667.115	1.47454	667.115	1.60141
667.83	1.4389	667.83	1.47322	667.83	1.59823
668.544	1.43764	668.544	1.47177	668.544	1.59519
669.259	1.43658	669.259	1.47063	669.259	1.59217
669.973	1.43555	669.973	1.46938	669.973	1.58934
670.687	1.43441	670.687	1.46801	670.687	1.58614
671.4	1.43333	671.4	1.46682	671.4	1.58295
672.114	1.43209	672.114	1.46553	672.114	1.57985
672.827	1.43134	672.827	1.46434	672.827	1.57688
673.54	1.4303	673.54	1.46334	673.54	1.5738
674.253	1.42936	674.253	1.4622	674.253	1.57042
674.966	1.42831	674.966	1.46075	674.966	1.56711
675.678	1.42752	675.678	1.45962	675.678	1.56376
676.39	1.42677	676.39	1.4585	676.39	1.56092
677.102	1.42595	677.102	1.45762	677.102	1.55778
677.814	1.42489	677.814	1.45663	677.814	1.55452
678.526	1.42406	678.526	1.45584	678.526	1.55144
679.237	1.42339	679.237	1.45473	679.237	1.54826
679.948	1.42263	679.948	1.45377	679.948	1.54527
680.659	1.42167	680.659	1.45274	680.659	1.54211
681.37	1.42107	681.37	1.45175	681.37	1.5389
682.08	1.42055	682.08	1.45113	682.08	1.53591
682.79	1.41996	682.79	1.45049	682.79	1.53317
683.5	1.41921	683.5	1.44961	683.5	1.53001
684.21	1.41827	684.21	1.4487	684.21	1.52693
684.919	1.41795	684.919	1.44805	684.919	1.52401
685.629	1.41754	685.629	1.44746	685.629	1.52117
686.338	1.41675	686.338	1.44666	686.338	1.51807
687.047	1.41635	687.047	1.44588	687.047	1.51508
687.755	1.41589	687.755	1.44516	687.755	1.51226
688.464	1.41543	688.464	1.44466	688.464	1.50935
689.172	1.41489	689.172	1.44412	689.172	1.50689
689.88	1.41438	689.88	1.44344	689.88	1.50408
690.588	1.41423	690.588	1.4429	690.588	1.50142
691.295	1.41393	691.295	1.44246	691.295	1.49871
692.003	1.41359	692.003	1.44207	692.003	1.49603
692.71	1.41327	692.71	1.44183	692.71	1.49355
693.417	1.41305	693.417	1.44137	693.417	1.49082
694.123	1.41266	694.123	1.44076	694.123	1.48814
694.83	1.4125	694.83	1.4404	694.83	1.48554
695.536	1.41217	695.536	1.44007	695.536	1.48314
696.242	1.41201	696.242	1.43979	696.242	1.48064
696.948	1.41185	696.948	1.43937	696.948	1.47824
697.653	1.41182	697.653	1.43912	697.653	1.47582
698.358	1.41156	698.358	1.43894	698.358	1.47358
699.064	1.41132	699.064	1.43865	699.064	1.47088
699.768	1.41134	699.768	1.43843	699.768	1.46878
700.473	1.41133	700.473	1.43819	700.473	1.46636
701.177	1.41132	701.177	1.43789	701.177	1.4639
701.882	1.41118	701.882	1.43794	701.882	1.46174
702.586	1.41125	702.586	1.43768	702.586	1.45952
703.289	1.41114	703.289	1.43757	703.289	1.45744
703.993	1.41131	703.993	1.43762	703.993	1.45524
704.696	1.41145	704.696	1.43755	704.696	1.453
705.399	1.41157	705.399	1.43745	705.399	1.45082
706.102	1.41158	706.102	1.43745	706.102	1.44886
706.805	1.41158	706.805	1.43743	706.805	1.44659
707.507	1.41175	707.507	1.43739	707.507	1.4447
708.209	1.41203	708.209	1.43752	708.209	1.44275
708.911	1.41218	708.911	1.43755	708.911	1.44061
709.613	1.41219	709.613	1.43754	709.613	1.4387
710.314	1.4125	710.314	1.43769	710.314	1.43675
711.016	1.41291	711.016	1.43793	711.016	1.43508
711.717	1.41317	711.717	1.4381	711.717	1.43302
712.417	1.41331	712.417	1.43822	712.417	1.43106
713.118	1.41365	713.118	1.43835	713.118	1.42933
713.818	1.41373	713.818	1.43855	713.818	1.42739
714.519	1.41415	714.519	1.43864	714.519	1.42568
715.218	1.41475	715.218	1.439	715.218	1.42397
715.918	1.41498	715.918	1.43936	715.918	1.42236
716.618	1.41527	716.618	1.43947	716.618	1.42068
717.317	1.41574	717.317	1.43978	717.317	1.41904
718.016	1.41608	718.016	1.44013	718.016	1.41748
718.715	1.41653	718.715	1.44039	718.715	1.41588
719.413	1.41697	719.413	1.44084	719.413	1.41431
720.111	1.4174	720.111	1.44126	720.111	1.41262
720.81	1.41785	720.81	1.44162	720.81	1.4112
721.507	1.41819	721.507	1.44171	721.507	1.40939
722.205	1.41874	722.205	1.44202	722.205	1.40802
722.902	1.41933	722.902	1.44254	722.902	1.40661
723.6	1.4198	723.6	1.44284	723.6	1.40504
724.297	1.42023	724.297	1.4434	724.297	1.40386
724.993	1.42086	724.993	1.44388	724.993	1.40239
725.69	1.42149	725.69	1.44435	725.69	1.40123
726.386	1.42224	726.386	1.4448	726.386	1.39985
727.082	1.42263	727.082	1.44536	727.082	1.3984
727.778	1.42311	727.778	1.44573	727.778	1.397
728.473	1.42409	728.473	1.44656	728.473	1.39604
729.169	1.42485	729.169	1.44715	729.169	1.39496
729.864	1.42557	729.864	1.44776	729.864	1.39377
730.559	1.42587	730.559	1.44826	730.559	1.39258
731.254	1.42659	731.254	1.44889	731.254	1.39162
731.948	1.42741	731.948	1.44959	731.948	1.3906
732.642	1.42855	732.642	1.45045	732.642	1.38979
733.336	1.42921	733.336	1.45106	733.336	1.38863
734.03	1.42982	734.03	1.45169	734.03	1.38766
734.723	1.43072	734.723	1.45235	734.723	1.38675
735.417	1.43157	735.417	1.45325	735.417	1.38604
736.11	1.43261	736.11	1.4543	736.11	1.38542
736.803	1.43331	736.803	1.45488	736.803	1.38447
737.495	1.43386	737.495	1.45523	737.495	1.38324
738.188	1.43484	738.188	1.45618	738.188	1.38263
738.88	1.43593	738.88	1.45743	738.88	1.38221
739.572	1.43716	739.572	1.45842	739.572	1.38191
740.263	1.43818	740.263	1.45918	740.263	1.38116
740.955	1.43906	740.955	1.46002	740.955	1.38052
741.646	1.43974	741.646	1.46066	741.646	1.37965
742.337	1.44071	742.337	1.46162	742.337	1.37912
743.028	1.44175	743.028	1.46258	743.028	1.37872
743.718	1.44288	743.718	1.46348	743.718	1.37823
744.409	1.44383	744.409	1.46451	744.409	1.37764
745.099	1.44446	745.099	1.46501	745.099	1.37673
745.789	1.44528	745.789	1.46595	745.789	1.37611
746.478	1.4464	746.478	1.46691	746.478	1.37568
747.168	1.44755	747.168	1.46787	747.168	1.37541
747.857	1.44859	747.857	1.46879	747.857	1.37506
748.546	1.44968	748.546	1.46989	748.546	1.37479
749.234	1.45073	749.234	1.47093	749.234	1.37451
749.923	1.45177	749.923	1.47197	749.923	1.37416
750.611	1.4528	750.611	1.47292	750.611	1.37378
751.299	1.45395	751.299	1.47403	751.299	1.37371
751.987	1.45505	751.987	1.475	751.987	1.37354
752.674	1.45603	752.674	1.47603	752.674	1.37327
753.361	1.45706	753.361	1.47675	753.361	1.37288
754.048	1.45815	754.048	1.47799	754.048	1.37266
754.735	1.45939	754.735	1.4792	754.735	1.37276
755.422	1.46078	755.422	1.48063	755.422	1.37306
756.108	1.46209	756.108	1.48172	756.108	1.37304
756.794	1.46317	756.794	1.48272	756.794	1.3728
757.48	1.46429	757.48	1.48401	757.48	1.37288
758.166	1.46548	758.166	1.48518	758.166	1.37293
758.851	1.46667	758.851	1.48621	758.851	1.37295
759.537	1.46801	759.537	1.48722	759.537	1.37287
760.221	1.46887	760.221	1.48793	760.221	1.37248
760.906	1.46983	760.906	1.48904	760.906	1.37231
761.591	1.47113	761.591	1.49026	761.591	1.37259
762.275	1.47258	762.275	1.49173	762.275	1.37295
762.959	1.474	762.959	1.49308	762.959	1.37333
763.643	1.4752	763.643	1.49412	763.643	1.37343
764.326	1.47615	764.326	1.4954	764.326	1.37363
765.01	1.47761	765.01	1.49664	765.01	1.37391
765.693	1.479	765.693	1.49804	765.693	1.3742
766.376	1.48038	766.376	1.49928	766.376	1.37448
767.058	1.48149	767.058	1.50028	767.058	1.37451
767.741	1.48248	767.741	1.50145	767.741	1.37462
768.423	1.48381	768.423	1.50248	768.423	1.37492
769.105	1.48519	769.105	1.50383	769.105	1.37519
769.786	1.48645	769.786	1.50516	769.786	1.37557
770.468	1.4879	770.468	1.50635	770.468	1.37596
771.149	1.48935	771.149	1.50781	771.149	1.37648
771.83	1.49067	771.83	1.50916	771.83	1.37706
772.511	1.492	772.511	1.51046	772.511	1.37754
773.191	1.49333	773.191	1.51157	773.191	1.37781
773.871	1.49469	773.871	1.51291	773.871	1.37821
774.551	1.49599	774.551	1.51413	774.551	1.37855
775.231	1.49736	775.231	1.5156	775.231	1.37913
775.911	1.49894	775.911	1.51712	775.911	1.3799
776.59	1.50038	776.59	1.51843	776.59	1.38047
777.269	1.50149	777.269	1.51953	777.269	1.38077
777.948	1.50282	777.948	1.52062	777.948	1.38124
778.627	1.5043	778.627	1.52226	778.627	1.38177
779.305	1.50565	779.305	1.52372	779.305	1.3826
779.983	1.50717	779.983	1.52528	779.983	1.38358
780.661	1.50846	780.661	1.52652	780.661	1.38393
781.339	1.50963	781.339	1.52764	781.339	1.38438
782.016	1.51098	782.016	1.52882	782.016	1.38483
782.693	1.51251	782.693	1.53026	782.693	1.38558
783.37	1.5143	783.37	1.53193	783.37	1.38666
784.047	1.51582	784.047	1.53356	784.047	1.3875
784.723	1.51695	784.723	1.53477	784.723	1.38792
785.4	1.5184	785.4	1.53621	785.4	1.38867
786.076	1.51966	786.076	1.53755	786.076	1.38948
786.751	1.52113	786.751	1.53875	786.751	1.39013
787.427	1.52252	787.427	1.54018	787.427	1.39091
788.102	1.52396	788.102	1.54151	788.102	1.39154
788.777	1.52562	788.777	1.54312	788.777	1.39271
789.452	1.52712	789.452	1.54477	789.452	1.39357
790.127	1.52839	790.127	1.54597	790.127	1.39427
790.801	1.53002	790.801	1.54737	790.801	1.39511
791.475	1.53141	791.475	1.54877	791.475	1.39573
792.149	1.53258	792.149	1.54988	792.149	1.39651
792.823	1.53413	792.823	1.55146	792.823	1.3976
793.496	1.53562	793.496	1.55299	793.496	1.39844
794.169	1.5371	794.169	1.55431	794.169	1.39934
794.842	1.53856	794.842	1.55579	794.842	1.4003
795.515	1.54018	795.515	1.5572	795.515	1.40139
796.187	1.54158	796.187	1.55876	796.187	1.40235
796.859	1.54309	796.859	1.56017	796.859	1.40323
797.531	1.5446	797.531	1.56162	797.531	1.40425
798.203	1.54612	798.203	1.5633	798.203	1.40534
798.874	1.54767	798.874	1.56471	798.874	1.40637
799.546	1.5492	799.546	1.56621	799.546	1.4073
800.217	1.55073	800.217	1.56753	800.217	1.4083
800.887	1.55212	800.887	1.56903	800.887	1.40947
801.558	1.55354	801.558	1.57048	801.558	1.41027
802.228	1.55531	802.228	1.57205	802.228	1.41142
802.898	1.55682	802.898	1.5737	802.898	1.41271
803.568	1.55827	803.568	1.57529	803.568	1.41361
804.237	1.55952	804.237	1.57669	804.237	1.41461
804.907	1.56101	804.907	1.57816	804.907	1.41567
805.576	1.56277	805.576	1.57968	805.576	1.41693
806.245	1.56438	806.245	1.58121	806.245	1.41795
806.913	1.56574	806.913	1.58258	806.913	1.41909
807.581	1.56739	807.581	1.58412	807.581	1.42025
808.25	1.56905	808.25	1.58583	808.25	1.4214
808.917	1.57066	808.917	1.5874	808.917	1.42261
809.585	1.57212	809.585	1.58893	809.585	1.42372
810.252	1.57375	810.252	1.59044	810.252	1.42497
810.919	1.57531	810.919	1.59186	810.919	1.42603
811.586	1.57696	811.586	1.59367	811.586	1.42744
812.253	1.57833	812.253	1.59506	812.253	1.42845
812.919	1.57999	812.919	1.59657	812.919	1.42957
813.586	1.58172	813.586	1.59828	813.586	1.43081
814.251	1.58349	814.251	1.59991	814.251	1.43227
814.917	1.58499	814.917	1.60155	814.917	1.43343
815.583	1.58653	815.583	1.60311	815.583	1.43469
816.248	1.58834	816.248	1.6047	816.248	1.43596
816.913	1.58972	816.913	1.60649	816.913	1.43703
817.577	1.59124	817.577	1.60795	817.577	1.43822
818.242	1.59312	818.242	1.60955	818.242	1.43959
818.906	1.59475	818.906	1.6114	818.906	1.44072
819.57	1.5966	819.57	1.61303	819.57	1.44201
820.234	1.59833	820.234	1.61484	820.234	1.4435
820.897	1.60017	820.897	1.61669	820.897	1.44499
821.56	1.60173	821.56	1.61847	821.56	1.44633
822.223	1.60334	822.223	1.62003	822.223	1.44753
822.886	1.60531	822.886	1.62178	822.886	1.44875
823.549	1.60732	823.549	1.62373	823.549	1.45027
824.211	1.60896	824.211	1.6254	824.211	1.45161
824.873	1.61072	824.873	1.62724	824.873	1.45288
825.535	1.61256	825.535	1.62899	825.535	1.45443
826.196	1.61448	826.196	1.6308	826.196	1.45567
826.858	1.61625	826.858	1.63266	826.858	1.45709
827.519	1.61812	827.519	1.63475	827.519	1.45853
828.179	1.62012	828.179	1.63674	828.179	1.46009
828.84	1.62199	828.84	1.63842	828.84	1.46137
829.5	1.62394	829.5	1.64034	829.5	1.4628
830.16	1.62582	830.16	1.64213	830.16	1.46412
830.82	1.62757	830.82	1.64409	830.82	1.46534
831.48	1.62967	831.48	1.64611	831.48	1.46728
832.139	1.6318	832.139	1.64825	832.139	1.46894
832.798	1.63327	832.798	1.64973	832.798	1.47005
833.457	1.63503	833.457	1.65156	833.457	1.4714
834.116	1.63693	834.116	1.65366	834.116	1.47318
834.774	1.63906	834.774	1.65568	834.774	1.47471
835.432	1.64122	835.432	1.65764	835.432	1.4763
836.09	1.64296	836.09	1.65957	836.09	1.47788
836.748	1.64468	836.748	1.66117	836.748	1.479
837.405	1.64671	837.405	1.66316	837.405	1.48064
838.062	1.6487	838.062	1.66506	838.062	1.48237
838.719	1.65031	838.719	1.66668	838.719	1.48382
839.375	1.65257	839.375	1.66876	839.375	1.48529
840.032	1.65465	840.032	1.67086	840.032	1.48725
840.688	1.65664	840.688	1.67284	840.688	1.48875
841.344	1.65827	841.344	1.67445	841.344	1.49022
842	1.6602	842	1.67648	842	1.49191
842.655	1.66232	842.655	1.67844	842.655	1.49372
843.31	1.66412	843.31	1.68044	843.31	1.49561
843.965	1.66571	843.965	1.68225	843.965	1.49729
844.62	1.66756	844.62	1.68404	844.62	1.49911
845.274	1.66961	845.274	1.68612	845.274	1.50074
845.928	1.67145	845.928	1.68818	845.928	1.50283
846.582	1.67342	846.582	1.68985	846.582	1.50436
847.236	1.67533	847.236	1.69159	847.236	1.50588
847.889	1.67721	847.889	1.69352	847.889	1.50777
848.542	1.67892	848.542	1.69532	848.542	1.50933
849.195	1.68071	849.195	1.69737	849.195	1.51129
849.848	1.68245	849.848	1.69922	849.848	1.51308
850.5	1.68458	850.5	1.7011	850.5	1.51484
851.152	1.68651	851.152	1.70283	851.152	1.51698
851.804	1.68845	851.804	1.70491	851.804	1.51861
852.456	1.68991	852.456	1.70645	852.456	1.52011
853.107	1.6916	853.107	1.7082	853.107	1.52178
853.759	1.69356	853.759	1.70996	853.759	1.52365
854.409	1.69523	854.409	1.71176	854.409	1.52543
855.06	1.69715	855.06	1.71384	855.06	1.52752
855.711	1.69912	855.711	1.71579	855.711	1.52892
856.361	1.70064	856.361	1.71711	856.361	1.53065
857.011	1.70252	857.011	1.71902	857.011	1.53232
857.66	1.70425	857.66	1.7208	857.66	1.53393
858.31	1.7063	858.31	1.72278	858.31	1.53595
858.959	1.70783	858.959	1.72454	858.959	1.53753
859.608	1.70958	859.608	1.72624	859.608	1.53946
860.256	1.71139	860.256	1.72796	860.256	1.54141
860.905	1.71293	860.905	1.72937	860.905	1.54293
861.553	1.71436	861.553	1.73083	861.553	1.54417
862.201	1.71609	862.201	1.73259	862.201	1.54588
862.849	1.7181	862.849	1.73466	862.849	1.54787
863.496	1.72005	863.496	1.73668	863.496	1.54976
864.143	1.72161	864.143	1.73811	864.143	1.55147
864.79	1.72318	864.79	1.74004	864.79	1.55303
865.437	1.72492	865.437	1.74154	865.437	1.55486
866.083	1.72678	866.083	1.7435	866.083	1.55646
866.729	1.72845	866.729	1.74522	866.729	1.5583
867.375	1.73019	867.375	1.7468	867.375	1.56012
868.021	1.73176	868.021	1.7483	868.021	1.56167
868.666	1.73329	868.666	1.74968	868.666	1.56331
869.312	1.73463			869.312	1.56487
869.956	1.73635			869.956	1.56669
870.601	1.73808			870.601	1.56817
871.246	1.73974			871.246	1.56993
871.89	1.74204			871.89	1.57199
872.534	1.74348			872.534	1.57363
873.177	1.74446			873.177	1.57478
873.821	1.7461			873.821	1.57644
874.464	1.74791			874.464	1.57824
875.107	1.74966			875.107	1.58004
				875.749	1.58179
				876.392	1.58345
				877.034	1.58516
				877.676	1.58677
				878.317	1.58847
				878.959	1.59037
				879.6	1.59209
				880.241	1.59396
				880.881	1.5957
				881.522	1.5973
				882.162	1.5989
				882.802	1.6008
				883.441	1.60255
				884.08	1.60427
				884.72	1.6059
				885.358	1.60791
				885.997	1.60982
				886.635	1.61156
				887.273	1.61312
				887.911	1.61477
				888.549	1.61676
				889.186	1.61829
				889.823	1.61991
				890.46	1.62185
				891.096	1.62385
				891.733	1.62558
				892.369	1.62691
				893.004	1.62888
				893.64	1.63056
				894.275	1.63224
				894.91	1.63378
				895.545	1.6356
				896.179	1.63762
				896.814	1.6394
				897.448	1.64083
				898.081	1.64232
				898.715	1.64418
				899.348	1.64591

## Sheet: fig2b
PNIPAM		bare
0	0	0.02508	-0.100404
0.0415853	-0.0032349	0.0888567	-0.099402
0.0831828	-0.0012818	0.151243	-0.102976
0.124768	-0.0020142	0.21318	-0.10034
0.166349	-0.0020142	0.274993	-0.100438
0.207951	-0.0005493	0.33641	-0.097886
0.249548	-0.0025025	0.397783	-0.099658
0.29115	-0.0015869	0.45948	-0.09724
0.332751	-0.0043946	0.5206	-0.098422
0.374333	-0.0046997	0.582403	-0.099376
0.415934	-0.0035401	0.64412	-0.09973
0.457552	-0.0053101	0.705993	-0.09895
0.499166	-0.0053101	0.76771	-0.099574
0.540767	-0.0046997	0.829387	-0.100892
0.582349	-0.005127	0.88786	-0.098032
0.623934	-0.0028076	0.948797	-0.101294
0.665515	-0.005127	1.01053	-0.09845
0.7071	-0.0058594	1.07216	-0.099572
0.748702	-0.006836	1.13403	-0.101442
0.790299	-0.0067749	1.19567	-0.100976
0.831885	-0.0084229	1.25702	-0.101392
0.873482	-0.0097046	1.31866	-0.100062
0.915068	-0.0093994	1.3805	-0.100354
0.956685	-0.0079346	1.44218	-0.100158
0.998283	-0.0081787	1.504	-0.101916
1.03988	-0.0090943	1.56569	-0.099096
1.08148	-0.0076294	1.62754	-0.100598
1.12307	-0.0130005	1.68952	-0.098594
1.16469	-0.0112305	1.75133	-0.102198
1.20627	-0.0112915	1.8131	-0.098548
1.24787	-0.0109864	1.87494	-0.101378
1.28965	-0.0148926	1.93669	-0.09768
1.33127	-0.0141602	1.99846	-0.09913
1.37285	-0.0128174	2.06041	-0.102292
1.41445	-0.0136109	2.12231	-0.099926
1.45605	-0.013855	2.18412	-0.100732
1.49765	-0.013855	2.24596	-0.101034
1.53922	-0.0157471	2.30756	-0.097938
1.5808	-0.015625	2.36937	-0.100952
1.62238	-0.0180664	2.4313	-0.09978
1.66396	-0.0181885	2.49334	-0.10056
1.70557	-0.0182495	2.55535	-0.100266
1.74715	-0.0210572	2.61731	-0.099622
1.78875	-0.0172119	2.67919	-0.09719
1.83035	-0.0209351	2.74112	-0.100438
1.87195	-0.0213623	2.80308	-0.10265
1.91353	-0.0220948	2.86513	-0.100684
1.95514	-0.0206299	2.92711	-0.09801
1.99672	-0.0239258	2.98912	-0.099438
2.0383	-0.0238037	3.05101	-0.09928
2.0799	-0.0245972	3.1128	-0.09989
2.12148	-0.0269776	3.17459	-0.099964
2.16312	-0.0262451	3.23652	-0.09862
2.20472	-0.0281983	3.29851	-0.101842
2.24632	-0.0283203	3.36061	-0.099354
2.28794	-0.026001	3.42265	-0.099084
2.32953	-0.0293579	3.48458	-0.09994
2.37113	-0.0282593	3.54649	-0.100632
2.41273	-0.027771	3.60845	-0.101342
2.45433	-0.0305176	3.67029	-0.099378
2.49592	-0.0287476	3.73232	-0.09911
2.53752	-0.029541	3.79411	-0.099462
2.5791	-0.0302735	3.85587	-0.099632
2.6207	-0.0297241	3.91789	-0.097998
2.6623	-0.0322876	3.97969	-0.099622
2.70388	-0.0338135	4.04148	-0.10062
2.74548	-0.0336914	4.10219	-0.100522
2.78707	-0.0322876	4.16151	-0.100354
2.82865	-0.034668	4.2228	-0.100536
2.87025	-0.0342407	4.28358	-0.097714
2.91183	-0.0367432	4.34531	-0.09862
2.95343	-0.0422974	4.40739	-0.097986
2.99503	-0.0435791	4.46934	-0.101904
3.03663	-0.0427857	4.53025	-0.10101
3.07822	-0.0455933	4.59049	-0.09708
3.11982	-0.0441284	4.65219	-0.098264
3.1614	-0.0456543	4.71397	-0.099598
3.20303	-0.0466919	4.77572	-0.10078
3.24462	-0.0452271	4.83737	-0.09856
3.28623	-0.0454712	4.89662	-0.099926
3.32783	-0.046814	4.95738	-0.108642
3.36938	-0.0458985	5.0185	-0.15896
3.411	-0.0460816	5.07936	-0.15974
3.4526	-0.048645	5.13989	-0.16273
3.4942	-0.0480347	5.20244	-0.166664
3.53578	-0.0491944	5.26517	-0.162952
3.57735	-0.0469971	5.32844	-0.167528
3.61895	-0.0488892	5.3906	-0.167724
3.66052	-0.0487061	5.45244	-0.166466
3.70212	-0.0471192	5.51446	-0.169726
3.7437	-0.0505371	5.57638	-0.168686
3.78534	-0.0497437	5.63842	-0.169006
3.8269	-0.0499268	5.7004	-0.168956
3.8685	-0.0512085	5.76232	-0.167954
3.9101	-0.0545655	5.82418	-0.169556
3.95172	-0.0507202	5.88612	-0.170492
3.99335	-0.0535279	5.9484	-0.171286
4.03495	-0.0527954	6.01032	-0.17136
4.07653	-0.055481	6.07248	-0.169738
4.11812	-0.0578003	6.13415	-0.171518
4.15973	-0.0574951	6.19621	-0.171482
4.20132	-0.0603028	6.25846	-0.172388
4.24292	-0.0574951	6.32007	-0.171192
4.28448	-0.0582886	6.38205	-0.168982
4.3261	-0.0582886	6.44425	-0.170848
4.36768	-0.05719	6.50638	-0.173586
4.4093	-0.0593872	6.56831	-0.171764
4.45092	-0.0594483	6.63024	-0.171226
4.49252	-0.055481	6.69175	-0.172326
4.53412	-0.0609741	6.75374	-0.174842
4.5757	-0.0608521	6.81581	-0.174096
4.6173	-0.062439	6.87789	-0.171326
4.65888	-0.0592041	6.94008	-0.171914
4.7005	-0.0621338	7.00168	-0.172704
4.7421	-0.0634766	7.06356	-0.174864
4.78368	-0.0651856	7.12584	-0.17643
4.82528	-0.0615845	7.18794	-0.172728
4.86687	-0.062378	7.24986	-0.173874
4.90848	-0.0629883	7.31175	-0.176588
4.95005	-0.0632324	7.37346	-0.173962
4.99165	-0.0645752	7.43525	-0.175558
5.03325	-0.06427	7.49668	-0.173352
5.07483	-0.0668335	7.55812	-0.17396
5.11643	-0.0690308	7.62003	-0.176158
5.15805	-0.0697022	7.68214	-0.17401
5.19962	-0.0696411	7.74423	-0.173668
5.2412	-0.0717163	7.80635	-0.174414
5.28282	-0.0703125	7.86831	-0.176122
5.32447	-0.0774536	7.93038	-0.175108
5.36605	-0.0782471	7.99246	-0.175158
5.40763	-0.0722046	8.05438	-0.175354
5.44924	-0.0712891	8.11623	-0.17594
5.4908	-0.0701294	8.1784	-0.175574
5.53242	-0.0723267	8.24066	-0.174034
5.57398	-0.0718994	8.30257	-0.17605
5.6156	-0.0753784	8.36388	-0.177686
5.65718	-0.0740967	8.42662	-0.174438
5.6988	-0.0742188	8.48883	-0.176086
5.74033	-0.0743408	8.55138	-0.174266
5.78193	-0.0751953	8.61352	-0.17899
5.82351	-0.0750122	8.6754	-0.174558
5.86512	-0.0757447	8.73726	-0.17749
5.9067	-0.0769654	8.79924	-0.177954
5.94828	-0.0765381	8.86133	-0.174682
5.98987	-0.0778809	8.92323	-0.174828
6.03148	-0.0787964	8.98523	-0.176732
6.07305	-0.0783081	9.04727	-0.175342
6.11467	-0.078125	9.10922	-0.175454
6.15627	-0.0791016	9.17042	-0.17534
6.19788	-0.0810547	9.23202	-0.176876
6.23948	-0.0813599	9.29383	-0.174914
6.28105	-0.0820313	9.35588	-0.174144
6.32263	-0.079895	9.41787	-0.177722
6.36423	-0.0801392	9.47977	-0.177098
6.40582	-0.0837403	9.54174	-0.176758
6.44742	-0.0831299	9.60386	-0.173522
6.489	-0.0845948	9.66577	-0.17556
6.53058	-0.0891114	9.72782	-0.17914
6.5722	-0.0895386	9.7899	-0.175548
6.61378	-0.085083	9.85194	-0.177576
6.65538	-0.078064	9.9141	-0.175658
6.697	-0.0800782	9.9759	-0.176464
6.73895	-0.0803833	10.0367	-0.178624
6.78057	-0.0801392	10.0988	-0.176816
6.82208	-0.0809326	10.1608	-0.178442
6.86361	-0.0789795	10.2229	-0.175866
6.90511	-0.0822754	10.2849	-0.178088
6.94662	-0.0818482	10.347	-0.176086
6.98817	-0.081604	10.4091	-0.178734
7.02968	-0.0803833	10.4712	-0.17783
7.07127	-0.0803833	10.5328	-0.176438
7.11278	-0.0831909	10.5947	-0.177722
7.15433	-0.0834351	10.6568	-0.17848
7.19597	-0.0810547	10.7191	-0.176902
7.23773	-0.083313	10.7812	-0.175964
7.29215	-0.0837403	10.8419	-0.176344
7.3343	-0.0852051	10.9035	-0.178164
7.37592	-0.0819702	10.9655	-0.176648
7.41752	-0.0834351	11.0274	-0.176198
7.45912	-0.0839844	11.0894	-0.176488
7.50073	-0.0878296	11.1511	-0.176086
7.54233	-0.0846558	11.2131	-0.177148
7.58395	-0.0835572	11.2751	-0.173964
7.62555	-0.0794678	11.3372	-0.178992
7.66717	-0.0732422	11.3994	-0.176258
7.70872	-0.0675049	11.4616	-0.178772
7.75033	-0.062439	11.5238	-0.176488
7.79194	-0.0523072	11.5857	-0.179724
7.8335	-0.0462647	11.6473	-0.180054
7.87512	-0.0394898	11.7074	-0.179028
7.91672	-0.0300904	11.7694	-0.177586
7.9583	-0.0245972	11.8315	-0.180506
7.9999	-0.018982	11.8935	-0.178892
8.04148	-0.0117798	11.9555	-0.176744
8.08309	-0.0012207	12.0174	-0.178098
8.1247	0.0123901	12.0795	-0.17578
8.16627	0.0267944	12.1415	-0.176442
8.20788	0.0398559	12.2032	-0.176854
8.2495	0.0553589	12.2652	-0.180222
8.2911	0.0650024	12.3273	-0.17689
8.33271	0.0804443	12.3893	-0.176356
8.37435	0.0917358	12.4513	-0.179734
8.41593	0.102295	12.5125	-0.178562
8.45755	0.115906	12.572	-0.178062
8.49912	0.125732	12.6341	-0.177538
8.54072	0.138794	12.6958	-0.174426
8.58233	0.149475	12.7576	-0.175952
8.62385	0.157898	12.8197	-0.179238
8.66545	0.165039	12.8817	-0.177548
8.70705	0.173462	12.9436	-0.175978
8.74863	0.184631	13.0059	-0.180028
8.79025	0.193665	13.0681	-0.176
8.83183	0.207092	13.13	-0.17711
8.87342	0.221252	13.1918	-0.178296
8.91502	0.238342	13.2537	-0.17778
8.9566	0.250427	13.3155	-0.176612
8.9982	0.262451	13.3753	-0.177772
9.0398	0.275574	13.4373	-0.17832
9.08142	0.289612	13.4991	-0.17849
9.123	0.302551	13.561	-0.177344
9.16458	0.313721	13.6229	-0.17772
9.20617	0.323914	13.685	-0.176804
9.24777	0.336182	13.7469	-0.177026
9.28931	0.349487	13.8089	-0.176134
9.33092	0.365173	13.8709	-0.178246
9.3725	0.382202	13.9328	-0.178332
9.4141	0.399536	13.9946	-0.175608
9.4557	0.417419	14.0567	-0.177562
9.49728	0.433533	14.119	-0.17683
9.5389	0.453369	14.1811	-0.177856
9.5805	0.467468	14.243	-0.177662
9.6223	0.483643	14.3046	-0.177588
9.66388	0.49707	14.3667	-0.177086
9.70549	0.510742	14.4288	-0.176232
9.74707	0.522766	14.4904	-0.176246
9.78868	0.537598	14.5523	-0.175938
9.8303	0.554688	14.614	-0.177514
9.87192	0.573547	14.6758	-0.17717
9.91353	0.596497	14.7376	-0.177782
9.95514	0.616089	14.7993	-0.173768
9.99673	0.639343	14.8613	-0.175086
10.0383	0.657776	14.9234	-0.174108
10.0799	0.674988	14.985	-0.181078
10.1215	0.693848	15.0461	-0.214452
10.1631	0.709534	15.1093	-0.214
10.2047	0.725098	15.1731	-0.218296
10.2463	0.738098	15.2361	-0.216298
10.2879	0.753723	15.2983	-0.21925
10.3295	0.773682	15.3597	-0.2203
10.3712	0.798035	15.422	-0.21997
10.4128	0.82135	15.484	-0.22213
10.4544	0.845825	15.5459	-0.22119
10.496	0.868652	15.6076	-0.21887
10.5376	0.890442	15.6696	-0.217602
10.5792	0.908386	15.7316	-0.22047
10.6208	0.931457	15.7937	-0.221738
10.6623	0.948669	15.8554	-0.222788
10.704	0.966614	15.9173	-0.220752
10.7456	0.983948	15.9801	-0.218664
10.7872	1.00494	16.0423	-0.223094
10.8288	1.03455	16.1045	-0.222108
10.8704	1.06085	16.1663	-0.220166
10.912	1.08795	16.228	-0.222324
10.9536	1.11407	16.2895	-0.220728
10.9952	1.13953	16.3476	-0.223132
11.0368	1.16492	16.4051	-0.221106
11.0784	1.18842	16.4627	-0.221192
11.12	1.20856	16.5202	-0.22102
11.1616	1.23065	16.5778	-0.223864
11.2032	1.2489	16.6354	-0.222058
11.2448	1.27155	16.693	-0.224034
11.2864	1.3017	16.7506	-0.22168
11.328	1.32751	16.8082	-0.223194
11.3696	1.36053	16.8657	-0.22334
11.4112	1.38721	16.9234	-0.22317
11.4528	1.4165	16.981	-0.223912
11.4944	1.44037	17.0391	-0.223596
11.536	1.46515	17.1005	-0.222278
11.5776	1.48541	17.1625	-0.225454
11.6192	1.50708	17.2246	-0.223754
11.6609	1.52643	17.2867	-0.224806
11.7025	1.54486	17.348	-0.22157
11.7441	1.5683	17.4098	-0.223314
11.7857	1.59424	17.4715	-0.222658
11.8273	1.61993	17.5329	-0.22334
11.8689	1.63928	17.5948	-0.221106
11.9105	1.66162	17.6566	-0.22339
11.9522	1.67572	17.7183	-0.222254
11.9938	1.68811	17.7803	-0.22179
12.0354	1.70123	17.8421	-0.223864
12.077	1.71191	17.904	-0.222424
12.1186	1.71906	17.966	-0.224926
12.1602	1.72913	18.028	-0.224572
12.2018	1.73798	18.0899	-0.22362
12.2433	1.7464	18.1518	-0.221838
12.2849	1.75555	18.214	-0.226036
12.3265	1.76306	18.2759	-0.225204
12.3681	1.7691	18.3373	-0.22285
12.4097	1.77551	18.3989	-0.224024
12.4513	1.77948	18.4608	-0.222582
12.4929	1.78137	18.5228	-0.224036
12.5345	1.78589	18.5849	-0.224706
12.5762	1.78833	18.6471	-0.223302
12.6178	1.79126	18.7091	-0.222534
12.6594	1.79816	18.7711	-0.224022
12.701	1.79877	18.8331	-0.224902
12.7426	1.80414	18.895	-0.223106
12.7842	1.80548	18.957	-0.22411
12.8258	1.80908	19.0187	-0.222692
12.8674	1.81305	19.0806	-0.221436
12.909	1.8125	19.1425	-0.223048
12.9507	1.81451	19.2034	-0.22197
12.9922	1.81744	19.2656	-0.222752
13.0339	1.81543	19.3277	-0.223218
13.0755	1.81915	19.3895	-0.22169
13.1171	1.81799	19.4514	-0.224402
13.1587	1.82092	19.5132	-0.223302
13.2003	1.82312	19.5752	-0.222558
13.2419	1.82336	19.6372	-0.220888
13.2835	1.82593	19.6992	-0.220432
13.3251	1.8266	19.7611	-0.222802
13.3667	1.82733	19.8232	-0.223022
13.4083	1.82867	19.8852	-0.222534
13.4499	1.82782	19.947	-0.222276
13.4915	1.82843	20.0057	-0.224658
13.5332	1.82874	20.0667	-0.223768
13.5748	1.83258	20.1285	-0.222364
13.6164	1.83014	20.1904	-0.221472
13.658	1.8316	20.2518	-0.222424
13.6996	1.83173	20.3129	-0.221608
13.7413	1.83386	20.375	-0.221192
13.7828	1.83337	20.4372	-0.221742
13.8244	1.83331	20.4991	-0.222716
13.866	1.8335	20.5609	-0.221752
13.9077	1.83716	20.6228	-0.219908
13.9493	1.83551	20.6846	-0.220054
13.9909	1.83496	20.7464	-0.220922
14.0325	1.83588	20.8081	-0.220872
14.0741	1.83337	20.8683	-0.219104
14.1157	1.83496	20.9299	-0.220618
14.1573	1.83459	20.9916	-0.222166
14.1989	1.83557	21.0535	-0.221946
14.2405	1.83521	21.1154	-0.22329
14.2821	1.83368	21.1773	-0.219678
14.3238	1.836	21.2392	-0.218262
14.3653	1.83362	21.3007	-0.222386
14.407	1.83228	21.3626	-0.221578
14.4486	1.8338	21.4246	-0.22074
14.4902	1.83533	21.4865	-0.220668
14.5318	1.83557	21.5483	-0.220838
14.5734	1.82965	21.6102	-0.222058
14.615	1.82922	21.6711	-0.21892
14.6566	1.82922	21.7321	-0.220544
14.6982	1.8316	21.7941	-0.2233
14.7398	1.82947	21.856	-0.220312
14.7814	1.83063	21.918	-0.221018
14.823	1.82916	21.98	-0.219322
14.8646	1.82996	22.0421	-0.221312
14.9063	1.82965	22.1038	-0.22273
14.9481	1.82819	22.1655	-0.221216
14.9897	1.82849	22.2274	-0.220628
15.0312	1.82581	22.2892	-0.220226
15.0728	1.82892	22.351	-0.219018
15.1143	1.83026	22.413	-0.218764
15.1559	1.83075	22.4749	-0.221066
15.1974	1.83008	22.5369	-0.2188
15.239	1.8324	22.5987	-0.221874
15.2805	1.83118	22.6606	-0.219542
15.322	1.83502	22.7227	-0.218788
15.3635	1.8349	22.7845	-0.219738
15.4051	1.83508	22.8462	-0.221056
15.4466	1.8349	22.9082	-0.219712
15.4881	1.8382	22.9698	-0.21886
15.5297	1.8407	23.0316	-0.221742
15.5712	1.84119	23.0938	-0.218798
15.6127	1.84314	23.1558	-0.216772
15.6543	1.84369	23.2178	-0.219338
15.6958	1.84717	23.2796	-0.218992
15.7373	1.8465	23.3405	-0.218126
15.7788	1.8501	23.4008	-0.220764
15.8203	1.8515	23.4623	-0.217408
15.8619	1.8537	23.524	-0.220738
15.9034	1.85425	23.5859	-0.220066
15.9449	1.85815	23.6474	-0.220936
15.9865	1.85809	23.7092	-0.219362
16.028	1.8606	23.771	-0.220142
16.0696	1.86261	23.833	-0.219688
16.1111	1.86304	23.8947	-0.219958
16.1526	1.86371	23.9567	-0.216334
16.1941	1.86359	24.0184	-0.21891
16.2357	1.86853	24.0799	-0.21969
16.2772	1.87085	24.1415	-0.216932
16.3188	1.87006	24.2036	-0.21781
16.3603	1.86884	24.2655	-0.216954
16.4018	1.87213	24.3273	-0.21737
16.4434	1.87634	24.3891	-0.216552
16.4849	1.87653	24.4508	-0.218128
16.5264	1.87738	24.5125	-0.218956
16.5684	1.8786	24.5744	-0.218456
16.6102	1.87958	24.6363	-0.218664
16.652	1.88031	24.6981	-0.216612
16.6939	1.88281	24.7601	-0.217752
16.7363	1.88269	24.8219	-0.218946
16.7783	1.88055	24.8837	-0.219444
16.8207	1.88416	24.9456	-0.218078
16.8625	1.88385	25.0066	-0.220422
16.9041	1.88214	25.0684	-0.244114
16.9457	1.88379	25.1314	-0.247948
16.9873	1.88593	25.1938	-0.243578
17.0289	1.88611	25.2562	-0.245556
17.0705	1.88501	25.3184	-0.245776
17.1121	1.88361	25.3806	-0.247486
17.1538	1.88464	25.4427	-0.24868
17.1953	1.88446	25.5046	-0.247458
17.237	1.88495	25.5667	-0.246288
17.2785	1.88745	25.6286	-0.24574
17.3202	1.88507	25.6905	-0.247352
17.3618	1.88562	25.7526	-0.247142
17.4034	1.88513	25.8147	-0.24785
17.445	1.88568	25.8818	-0.245898
17.4866	1.88324	25.951	-0.25023
17.5282	1.87982	26.0119	-0.249538
17.5698	1.88074	26.0737	-0.249464
17.6114	1.87939	26.1359	-0.24917
17.653	1.88	26.1976	-0.24773
17.6946	1.87982	26.2594	-0.247938
17.7363	1.8786	26.3211	-0.24856
17.7779	1.87878	26.3827	-0.249254
17.8195	1.87451	26.4445	-0.250072
17.8611	1.87415	26.5065	-0.249252
17.9027	1.87292	26.5685	-0.247692
17.9445	1.8725	26.6303	-0.247508
17.9861	1.86743	26.6918	-0.247946
18.0277	1.86633	26.7537	-0.248352
18.0695	1.86298	26.8157	-0.246692
18.1115	1.86023	26.8776	-0.248608
18.1536	1.85675	26.9395	-0.245338
18.1958	1.85492	27.0012	-0.247692
18.2374	1.85431	27.0628	-0.247838
18.279	1.84991	27.1249	-0.24613
18.3206	1.84412	27.187	-0.248352
18.3622	1.83765	27.249	-0.24679
18.4038	1.83569	27.3109	-0.246264
18.4454	1.83032	27.3722	-0.24923
18.4872	1.82581	27.4341	-0.246302
18.5288	1.8197	27.4957	-0.24801
18.5704	1.81555	27.5573	-0.24575
18.612	1.80902	27.6198	-0.245972
18.6535	1.80389	27.6833	-0.24828
18.695	1.79614	27.7456	-0.246338
18.7365	1.78973	27.8087	-0.249868
18.7781	1.78223	27.8726	-0.248532
18.8197	1.77795	27.9361	-0.247274
18.8612	1.76947	27.9992	-0.247008
18.9027	1.76221	28.0608	-0.246862
18.9443	1.75537	28.1229	-0.249146
18.9858	1.74567	28.1851	-0.246252
19.0274	1.73706	28.2471	-0.248608
19.0689	1.73151	28.309	-0.248072
19.1104	1.72241	28.3703	-0.246898
19.1519	1.71045	28.4326	-0.247178
19.1935	1.70386	28.4946	-0.246824
19.235	1.69434	28.5567	-0.246446
19.2766	1.68433	28.6189	-0.249538
19.3181	1.6759	28.6812	-0.247706
19.3596	1.66736	28.7435	-0.24684
19.4011	1.65912	28.8056	-0.248012
19.4427	1.64807	28.8677	-0.245738
19.4842	1.63831	28.93	-0.246508
19.5257	1.63135	28.9921	-0.247876
19.5673	1.61945	29.0542	-0.247582
19.6088	1.61298	29.1165	-0.247644
19.6504	1.60168	29.178	-0.244602
19.6919	1.59363	29.2395	-0.244752
19.7334	1.58362	29.3016	-0.244704
19.7749	1.57251	29.3634	-0.244006
19.8165	1.56628	29.4254	-0.243028
19.858	1.55652	29.4876	-0.24503
19.8996	1.54663	29.5496	-0.246116
19.9411	1.5387	29.6117	-0.243432
19.9826	1.52686	29.6738	-0.24802
20.0241	1.51801	29.7357	-0.245558
20.0657	1.51062	29.7978	-0.244836
20.1072	1.49957	29.8598	-0.245336
20.1492	1.49133	29.9218	-0.242966
20.1908	1.48431	29.9838	-0.24437
20.2324	1.47278	30.0445	-0.245056
20.274	1.46338	30.1066	-0.24502
20.3156	1.45447	30.1688	-0.24663
20.3572	1.44745	30.2309	-0.24464
20.3988	1.43793	30.2927	-0.24542
20.4405	1.42926	30.3545	-0.241734
20.4821	1.42053	30.4163	-0.24463
20.5237	1.41125	30.4784	-0.24341
20.5653	1.40192	30.5402	-0.242028
20.6069	1.39557	30.6022	-0.243126
20.6485	1.38538	30.6642	-0.24193
20.6901	1.37891	30.7261	-0.243138
20.7317	1.37036	30.7878	-0.240978
20.7733	1.36017	30.8489	-0.246934
20.8149	1.35388	30.9102	-0.24425
20.8565	1.34619	30.9722	-0.24286
20.8981	1.336	31.0343	-0.245666
20.9398	1.32928	31.0963	-0.239124
20.9814	1.32202	31.1583	-0.239636
21.023	1.31281	31.2198	-0.241588
21.0646	1.30487	31.281	-0.240538
21.1062	1.29791	31.3428	-0.24137
21.1478	1.2912	31.4043	-0.244226
21.1894	1.28168	31.466	-0.242808
21.231	1.27734	31.528	-0.241464
21.2726	1.26965	31.5902	-0.241782
21.3143	1.26129	31.6521	-0.243714
21.3559	1.2525	31.7124	-0.241038
21.3975	1.24457	31.7739	-0.241588
21.4391	1.23981	31.8353	-0.242382
21.4807	1.23254	31.8971	-0.24315
21.5223	1.22516	31.9589	-0.240974
21.5639	1.22052	32.0208	-0.241882
21.6055	1.21222	32.0801	-0.240588
21.6471	1.20502	32.1407	-0.241672
21.6887	1.19598	32.2024	-0.242892
21.7303	1.19342	32.2642	-0.24354
21.7719	1.185	32.3261	-0.238696
21.8135	1.17944	32.388	-0.239574
21.8551	1.17041	32.4498	-0.242626
21.8968	1.16565	32.5117	-0.241148
21.9384	1.16119	32.5738	-0.24038
21.98	1.15228	32.6359	-0.241734
22.0216	1.14587	32.698	-0.237988
22.0632	1.13843	32.76	-0.239002
22.1048	1.13263	32.8217	-0.23944
22.1464	1.12646	32.8837	-0.2391
22.188	1.12299	32.9456	-0.24043
22.2296	1.11823	33.0076	-0.239988
22.2712	1.10968	33.0695	-0.241684
22.3129	1.10535	33.1314	-0.240466
22.3545	1.09985	33.1933	-0.238792
22.3961	1.09167	33.2552	-0.238158
22.4377	1.0863	33.3172	-0.238256
22.4793	1.07996	33.3774	-0.241004
22.5209	1.07385	33.4388	-0.239574
22.5625	1.06909	33.5003	-0.238026
22.6041	1.06171	33.5618	-0.240014
22.6457	1.05652	33.6237	-0.24088
22.6874	1.05176	33.6858	-0.238464
22.729	1.04321	33.7477	-0.240342
22.7706	1.04181	33.8096	-0.237536
22.8122	1.03571	33.8715	-0.237754
22.8538	1.03156	33.9332	-0.238098
22.8954	1.02374	33.995	-0.236658
22.937	1.01978	34.0571	-0.236838
22.9786	1.01416	34.1187	-0.240272
23.0202	1.01013	34.1806	-0.238158
23.0618	1.00378	34.2423	-0.239196
23.1034	1.00043	34.3043	-0.240014
23.145	0.995605	34.366	-0.241932
23.1866	0.990356	34.4277	-0.235364
23.2282	0.984375	34.4895	-0.237816
23.2698	0.97998	34.5515	-0.241746
23.3114	0.973816	34.6134	-0.241002
23.353	0.967224	34.6753	-0.23878
23.3946	0.96344	34.7374	-0.238268
23.4363	0.960327	34.7989	-0.237926
23.4779	0.952942	34.8607	-0.236108
23.5195	0.950806	34.9226	-0.237634
23.5611	0.945374	34.9843	-0.229308
23.6027	0.941894	35.0452	-0.261874
23.6443	0.935852	35.1079	-0.264636
23.6859	0.931335	35.1707	-0.263878
23.7275	0.928345	35.2332	-0.26523
23.7691	0.924744	35.2941	-0.26686
23.8107	0.919128	35.3559	-0.265856
23.8523	0.913086	35.418	-0.266256
23.894	0.912048	35.4806	-0.263402
23.9356	0.904785	35.5429	-0.267176
23.9772	0.900879	35.6052	-0.266162
24.0188	0.896179	35.6677	-0.26477
24.0605	0.891601	35.731	-0.267172
24.1021	0.88501	35.7944	-0.266306
24.1437	0.882446	35.8577	-0.26847
24.1852	0.874634	35.9214	-0.268042
24.2269	0.875	35.9856	-0.266554
24.2685	0.868286	36.049	-0.267408
24.3101	0.863281	36.1113	-0.266602
24.3516	0.858459	36.1745	-0.267552
24.3933	0.853882	36.2371	-0.267868
24.4349	0.85553	36.2993	-0.266818
24.4765	0.850342	36.3613	-0.266992
24.5182	0.84491	36.4237	-0.265318
24.5598	0.839539	36.4861	-0.263378
24.6014	0.834778	36.5487	-0.265806
24.643	0.831299	36.6111	-0.26687
24.6846	0.829101	36.6734	-0.265184
24.7262	0.825256	36.7358	-0.26842
24.7679	0.819214	36.7984	-0.265696
24.8095	0.815308	36.8607	-0.267114
24.8511	0.811584	36.9231	-0.266016
24.8927	0.808044	36.9855	-0.265452
24.9343	0.803711	37.047	-0.266784
24.9759	0.802124	37.1094	-0.265294
25.0175	0.797791	37.1719	-0.265842
25.0592	0.796082	37.2341	-0.264866
25.1008	0.790222	37.2965	-0.268186
25.1424	0.787659	37.3582	-0.26572
25.184	0.782959	37.4203	-0.26538
25.2257	0.77948	37.4827	-0.265088
25.2673	0.775818	37.5443	-0.264466
25.3089	0.770935	37.6067	-0.269444
25.3505	0.768677	37.6693	-0.263806
25.3921	0.764587	37.7317	-0.26477
25.4337	0.762573	37.7941	-0.266102
25.4753	0.758972	37.8566	-0.264684
25.5169	0.754578	37.9192	-0.26692
25.5585	0.752319	37.9817	-0.263988
25.6002	0.747009	38.0445	-0.265402
25.6418	0.743286	38.1071	-0.264758
25.6834	0.742859	38.1693	-0.264294
25.725	0.736267	38.2315	-0.265124
25.7666	0.733765	38.2939	-0.265418
25.8081	0.730225	38.3556	-0.263428
25.8497	0.728821	38.4174	-0.263964
25.8913	0.722168	38.4797	-0.266624
25.9329	0.719605	38.5419	-0.263794
25.9746	0.716736	38.6042	-0.262732
26.0162	0.713806	38.6667	-0.26168
26.0578	0.709228	38.7291	-0.26134
26.0994	0.70581	38.7915	-0.262586
26.141	0.699646	38.8541	-0.265244
26.1826	0.701233	38.9166	-0.26211
26.2242	0.697998	38.9789	-0.264072
26.266	0.690552	39.041	-0.26223
26.3076	0.689941	39.103	-0.262
26.3492	0.686279	39.1651	-0.265452
26.3908	0.68219	39.2264	-0.265954
26.4325	0.680969	39.2888	-0.262708
26.4741	0.67804	39.3512	-0.262488
26.5157	0.675049	39.4135	-0.262804
26.5573	0.671448	39.4758	-0.261682
26.5989	0.669128	39.538	-0.263206
26.6405	0.66449	39.6003	-0.263742
26.6821	0.660095	39.6626	-0.26239
26.7237	0.658447	39.7248	-0.262744
26.7653	0.655945	39.7871	-0.26162
26.807	0.651428	39.8493	-0.262842
26.8486	0.652039	39.9115	-0.260104
26.8902	0.648438	39.9738	-0.264658
26.9318	0.645386	40.035	-0.2651
26.9734	0.644104	40.0968	-0.26338
27.015	0.640076	40.1572	-0.26262
27.0566	0.636902	40.2183	-0.260266
27.0982	0.635315	40.2805	-0.261976
27.1398	0.631287	40.3426	-0.264478
27.1814	0.630432	40.4047	-0.263024
27.223	0.624756	40.467	-0.262952
27.2646	0.623413	40.5292	-0.262452
27.3063	0.620422	40.5913	-0.26289
27.3478	0.616699	40.6534	-0.260254
27.3895	0.615295	40.7157	-0.261756
27.4311	0.609619	40.7778	-0.258998
27.4727	0.609314	40.8397	-0.261182
27.5143	0.605225	40.9008	-0.26101
27.5559	0.601868	40.9631	-0.26212
27.5975	0.598633	41.0254	-0.260142
27.6391	0.597778	41.0875	-0.26057
27.6808	0.594116	41.1495	-0.260852
27.7224	0.59375	41.2116	-0.261376
27.764	0.58844	41.2737	-0.260914
27.8056	0.586121	41.3358	-0.263806
27.8472	0.585327	41.398	-0.261086
27.8888	0.582397	41.4602	-0.261634
27.9304	0.577637	41.5224	-0.260264
27.972	0.57428	41.5846	-0.259958
28.0137	0.571472	41.6468	-0.259838
28.0553	0.569946	41.7073	-0.257434
28.0969	0.567993	41.7692	-0.259264
28.1385	0.567139	41.8313	-0.258302
28.1801	0.564453	41.8937	-0.258934
28.2217	0.560791	41.956	-0.25736
28.2633	0.557068	42.0182	-0.2557
28.305	0.554993	42.0802	-0.25592
28.3466	0.552734	42.1426	-0.257776
28.3882	0.549438	42.2049	-0.257044
28.4298	0.546997	42.267	-0.255348
28.4714	0.546387	42.329	-0.260022
28.513	0.541687	42.3901	-0.257444
28.5547	0.541565	42.4519	-0.258044
28.5963	0.539429	42.5138	-0.258056
28.6379	0.536377	42.5759	-0.257054
28.6795	0.53418	42.6381	-0.256908
28.7211	0.533569	42.7003	-0.258896
28.7627	0.531067	42.7625	-0.258176
28.8043	0.527344	42.8245	-0.255358
28.846	0.524048	42.8866	-0.25692
28.8876	0.520325	42.9489	-0.254504
28.9291	0.517273	43.0112	-0.257276
28.9707	0.51831	43.0735	-0.255186
29.0123	0.51416	43.1357	-0.2578
29.0539	0.513	43.1979	-0.254784
29.0956	0.50946	43.26	-0.253928
29.1372	0.510071	43.3221	-0.258238
29.1788	0.506531	43.3824	-0.252208
29.2204	0.506836	43.4441	-0.255382
29.2619	0.501831	43.5062	-0.259936
29.3031	0.500671	43.5685	-0.255592
29.3446	0.497803	43.6309	-0.254504
29.3862	0.495422	43.6931	-0.25459
29.4278	0.494263	43.7553	-0.25343
29.4694	0.491028	43.8177	-0.258288
29.511	0.490051	43.8803	-0.253686
29.5527	0.486389	43.9425	-0.257456
29.5943	0.484436	44.0047	-0.254466
29.6359	0.481323	44.0666	-0.253548
29.6775	0.480774	44.1288	-0.2562
29.7191	0.479431	44.1911	-0.254686
29.7607	0.476624	44.253	-0.253514
29.8023	0.474487	44.315	-0.25211
29.8439	0.472046	44.3771	-0.256336
29.8856	0.472046	44.4394	-0.256056
29.9272	0.470581	44.5016	-0.25724
29.9688	0.466187	44.5637	-0.252182
30.0104	0.465149	44.6261	-0.254088
30.052	0.46283	44.6884	-0.251952
30.0936	0.462891	44.7506	-0.25155
30.1352	0.459717	44.8129	-0.255054
30.1768	0.458374	44.8753	-0.252712
30.2185	0.453613	44.9375	-0.255932
30.2601	0.453186	44.9994	-0.245128
30.3017	0.451721	45.0606	-0.290612
30.3433	0.450378	45.1225	-0.289904
30.3849	0.448608	45.1851	-0.287816
30.4265	0.445618	45.2487	-0.287476
30.4681	0.445129	45.3121	-0.289122
30.5097	0.442261	45.3747	-0.288562
30.5513	0.440002	45.4359	-0.288512
30.5929	0.438476	45.4967	-0.28745
30.6345	0.436401	45.5577	-0.285852
30.6762	0.434387	45.6186	-0.287376
30.7178	0.432678	45.6793	-0.28457
30.7594	0.432068	45.7405	-0.28745
30.801	0.431763	45.8014	-0.286634
30.8426	0.428833	45.8621	-0.290488
30.8842	0.426086	45.923	-0.289442
30.9259	0.425903	45.9858	-0.28673
30.9675	0.423462	46.0477	-0.28793
31.0091	0.419373	46.109	-0.286522
31.0507	0.417541	46.1718	-0.287856
31.0923	0.415527	46.2345	-0.290574
31.1339	0.41449	46.298	-0.285314
31.1755	0.412781	46.3607	-0.288194
31.2171	0.409424	46.4232	-0.290234
31.2587	0.408691	46.4866	-0.28988
31.3003	0.409058	46.5503	-0.288684
31.342	0.404053	46.614	-0.288244
31.3836	0.398987	46.6778	-0.289388
31.4252	0.400696	46.7409	-0.289784
31.4668	0.400269	46.8054	-0.289624
31.5084	0.399597	46.8684	-0.290292
31.5501	0.396057	46.9319	-0.28982
31.5917	0.394775	46.995	-0.292052
31.6333	0.392395	47.0574	-0.294312
31.6749	0.38916	47.1215	-0.291466
31.7165	0.389038	47.185	-0.291418
31.7581	0.386719	47.2475	-0.291918
31.7997	0.385132	47.3113	-0.292336
31.8414	0.384399	47.3736	-0.292212
31.883	0.383606	47.4362	-0.289244
31.9246	0.382446	47.5006	-0.292088
31.9662	0.378601	47.5632	-0.291798
32.0078	0.378601	47.6264	-0.289858
32.0495	0.373962	47.6911	-0.290186
32.0911	0.37439	47.7546	-0.29116
32.1327	0.372437	47.8179	-0.292246
32.1743	0.372925	47.8804	-0.292054
32.2159	0.366333	47.9439	-0.290454
32.2575	0.368225	48.0073	-0.28883
32.2991	0.366455	48.0712	-0.290502
32.3407	0.362976	48.1353	-0.291674
32.3824	0.36261	48.1987	-0.288734
32.424	0.359985	48.2622	-0.288208
32.4655	0.360535	48.3261	-0.289708
32.5071	0.358459	48.3883	-0.28789
32.5488	0.357605	48.4517	-0.286412
32.5904	0.354309	48.5145	-0.288646
32.632	0.353516	48.577	-0.288892
32.6737	0.350647	48.6397	-0.291272
32.7153	0.348938	48.7033	-0.288392
32.7569	0.346985	48.7665	-0.289744
32.7985	0.347168	48.8301	-0.288756
32.8401	0.346375	48.8928	-0.29165
32.8818	0.343506	48.9553	-0.290868
32.9234	0.343567	49.0185	-0.288172
32.965	0.341431	49.081	-0.288476
33.0067	0.340881	49.1439	-0.288354
33.0483	0.338745	49.2055	-0.288366
33.0899	0.33783	49.2676	-0.287158
33.1315	0.335388	49.3302	-0.288438
33.1731	0.333008	49.3932	-0.290844
33.2147	0.332642	49.4559	-0.28932
33.2563	0.332947	49.5195	-0.286974
33.2979	0.329712	49.5817	-0.287132
33.3395	0.327515	49.6448	-0.29038
33.3812	0.325378	49.7082	-0.287878
33.4228	0.324829	49.7711	-0.289612
33.4644	0.323914	49.8339	-0.290136
33.506	0.322266	49.8968	-0.287024
33.5476	0.321472	49.9595	-0.285046
33.5892	0.319092	50.0227	-0.287404
33.6308	0.319153	50.0847	-0.289758
33.6724	0.316956	50.1456	-0.287852
33.7141	0.316894	50.2078	-0.288706
33.7557	0.315796	50.2708	-0.28833
33.7973	0.313049	50.3314	-0.285742
33.8389	0.311584	50.3929	-0.285706
33.8805	0.311646	50.456	-0.28823
33.9221	0.307617	50.5191	-0.285622
33.9637	0.307434	50.5819	-0.28618
34.0053	0.303772	50.6453	-0.288182
34.0469	0.302002	50.7073	-0.28712
34.0885	0.301147	50.7694	-0.28728
34.1301	0.303101	50.8319	-0.28807
34.1717	0.300049	50.8927	-0.287802
34.2134	0.297913	50.9553	-0.287536
34.255	0.295959	51.0178	-0.287326
34.2962	0.295105	51.0805	-0.28766
34.3374	0.29248	51.1431	-0.288574
34.379	0.294739	51.2047	-0.287988
34.4206	0.290588	51.2671	-0.288122
34.4622	0.289673	51.33	-0.286938
34.5038	0.28833	51.3932	-0.288098
34.5454	0.286865	51.4555	-0.286
34.5873	0.284363	51.5181	-0.287426
34.6289	0.282349	51.5802	-0.28656
34.6705	0.278625	51.6429	-0.287342
34.7121	0.28009	51.7044	-0.285976
34.7537	0.279236	51.7659	-0.287754
34.7953	0.27832	51.8285	-0.28939
34.8369	0.279297	51.8913	-0.28661
34.8785	0.2771	51.9533	-0.28822
34.9201	0.274292	52.0159	-0.28611
34.9618	0.275452	52.0781	-0.28706
35.0034	0.272095	52.1405	-0.285778
35.045	0.268921	52.203	-0.28812
35.0866	0.267822	52.2653	-0.28502
35.1283	0.267639	52.3275	-0.285838
35.1699	0.26532	52.389	-0.28452
35.2115	0.267273	52.451	-0.28562
35.2532	0.262512	52.5134	-0.28546
35.2948	0.263367	52.5758	-0.284336
35.3364	0.26239	52.6382	-0.286118
35.378	0.259827	52.7006	-0.28601
35.4196	0.258972	52.763	-0.286108
35.4613	0.257996	52.8252	-0.28545
35.5029	0.25531	52.8875	-0.286486
35.5445	0.254761	52.9497	-0.285448
35.5861	0.253174	53.0117	-0.282312
35.6277	0.251343	53.0738	-0.283154
35.6694	0.248779	53.1361	-0.28601
35.711	0.251892	53.1982	-0.286584
35.7526	0.24823	53.2604	-0.284498
35.7942	0.250061	53.3227	-0.284826
35.8357	0.248047	53.3833	-0.285544
35.8773	0.243042	53.4449	-0.285934
35.919	0.242432	53.5075	-0.28346
35.9606	0.242126	53.5698	-0.282568
36.0022	0.240478	53.6321	-0.28352
36.0438	0.242798	53.6945	-0.2843
36.0854	0.239258	53.7565	-0.28429
36.127	0.237915	53.8187	-0.285314
36.1686	0.238525	53.8809	-0.285424
36.2103	0.23468	53.9431	-0.283934
36.2519	0.235535	54.0052	-0.284778
36.2935	0.232788	54.0674	-0.284032
36.3351	0.232971	54.1295	-0.282788
36.3768	0.230408	54.1917	-0.284874
36.4183	0.230896	54.2537	-0.284082
36.4599	0.228149	54.3159	-0.285204
36.5016	0.228332	54.3781	-0.285778
36.5432	0.226685	54.4402	-0.281872
36.5848	0.22467	54.502	-0.283812
36.6264	0.223999	54.5643	-0.283324
36.668	0.222717	54.6267	-0.285228
36.7096	0.219849	54.6889	-0.28258
36.7512	0.21875	54.7511	-0.28181
36.7929	0.21875	54.8134	-0.281578
36.8345	0.218384	54.8756	-0.284448
36.8761	0.217468	54.9376	-0.283532
36.9177	0.213989	54.9998	-0.263174
36.9593	0.213745	55.0611	-0.304102
37.0009	0.212341	55.1238	-0.306064
37.0425	0.212585	55.1867	-0.30415
37.0842	0.211426	55.2494	-0.304272
37.1258	0.209412	55.312	-0.305688
37.1674	0.208801	55.375	-0.301146
37.209	0.207153	55.437	-0.307934
37.2506	0.205872	55.497	-0.309996
37.2923	0.204773	55.5586	-0.304062
37.3339	0.204101	55.6208	-0.304064
37.3755	0.199646	55.6835	-0.303844
37.4171	0.199768	55.7456	-0.303782
37.4587	0.199341	55.808	-0.303514
37.5003	0.198547	55.8705	-0.306236
37.542	0.194336	55.9328	-0.30497
37.5836	0.19574	55.9933	-0.304114
37.6252	0.194824	56.0539	-0.30613
37.6668	0.194641	56.1165	-0.30576
37.7085	0.195496	56.1789	-0.305174
37.7501	0.19342	56.241	-0.307164
37.7917	0.193359	56.3035	-0.303794
37.8333	0.189087	56.3653	-0.309106
37.8749	0.190552	56.4269	-0.307178
37.9165	0.188782	56.4877	-0.30852
37.9582	0.185791	56.5509	-0.304894
37.9998	0.186523	56.6154	-0.308432
38.0414	0.184692	56.6799	-0.305894
38.083	0.18396	56.7427	-0.307286
38.1246	0.181213	56.8055	-0.310118
38.1662	0.179993	56.8688	-0.310118
38.2078	0.179321	56.9315	-0.309068
38.2495	0.176819	56.9941	-0.312452
38.2911	0.177429	57.0562	-0.311778
38.3327	0.17804	57.1186	-0.310558
38.3743	0.176392	57.1811	-0.312692
38.4159	0.175537	57.2436	-0.312486
38.4576	0.173889	57.3057	-0.314428
38.4992	0.172913	57.3677	-0.311694
38.5408	0.171997	57.4299	-0.31433
38.5825	0.16803	57.4923	-0.31421
38.6241	0.171875	57.5542	-0.315064
38.6656	0.172363	57.6168	-0.312204
38.7073	0.169617	57.6795	-0.310802
38.7489	0.166077	57.7421	-0.31289
38.7905	0.165527	57.8046	-0.313598
38.8322	0.16626	57.8672	-0.312182
38.8738	0.163269	57.93	-0.313258
38.9154	0.162415	57.9927	-0.310424
38.957	0.163818	58.0552	-0.31111
38.9987	0.161377	58.1177	-0.310118
39.0403	0.161804	58.1808	-0.310644
39.0819	0.15979	58.2439	-0.312658
39.1235	0.160706	58.3055	-0.313244
39.1651	0.156921	58.3674	-0.313232
39.2068	0.156494	58.4294	-0.309534
39.2484	0.155579	58.4919	-0.30947
39.29	0.155457	58.5548	-0.309202
39.3316	0.154846	58.6175	-0.3109
39.3732	0.152893	58.68	-0.3109
39.4149	0.150879	58.7425	-0.311828
39.4565	0.147949	58.8049	-0.31239
39.4981	0.148132	58.8677	-0.31129
39.5397	0.147217	58.9301	-0.311632
39.5814	0.14447	58.9924	-0.310546
39.623	0.146484	59.055	-0.314758
39.6646	0.145508	59.1177	-0.311156
39.7062	0.1427	59.1802	-0.310572
39.7478	0.145569	59.2417	-0.309838
39.7894	0.143005	59.3041	-0.31046
39.8311	0.140869	59.3666	-0.310242
39.8727	0.138123	59.429	-0.310242
39.9143	0.141052	59.4916	-0.30923
39.9559	0.139587	59.5542	-0.310082
39.9975	0.136047	59.6167	-0.309948
40.0392	0.136658	59.6792	-0.310876
40.0808	0.136414	59.7415	-0.310754
40.1224	0.135132	59.804	-0.310386
40.1641	0.131531	59.8663	-0.310536
40.2056	0.132141	59.9291	-0.30934
40.2473	0.132202	59.9918	-0.310192
40.2889	0.134094	60.0535	-0.308786
40.3305	0.130127	60.1157	-0.310288
40.3721	0.129334	60.1783	-0.31178
40.4137	0.127991	60.241	-0.309778
40.4554	0.12793	60.3036	-0.309694
40.497	0.128235	60.366	-0.311548
40.5386	0.125183	60.4286	-0.30852
40.5802	0.119629	60.4909	-0.30709
40.6218	0.122986	60.553	-0.310266
40.6634	0.120483	60.6153	-0.312962
40.705	0.122925	60.6777	-0.306628
40.7467	0.119995	60.7403	-0.31062
40.7883	0.119019	60.8029	-0.307738
40.8299	0.115845	60.8647	-0.308728
40.8715	0.11731	60.9264	-0.309924
40.9131	0.117493	60.989	-0.309082
40.9548	0.116943	61.0514	-0.308434
40.9964	0.11438	61.1139	-0.308216
41.038	0.114197	61.1763	-0.308542
41.0796	0.112793	61.2386	-0.308104
41.1212	0.11261	61.3011	-0.30919
41.1629	0.111572	61.3635	-0.310716
41.2045	0.110657	61.426	-0.307872
41.2461	0.107727	61.4883	-0.306238
41.2877	0.109253	61.5508	-0.307128
41.3293	0.107727	61.6131	-0.307592
41.371	0.105835	61.6753	-0.311134
41.4126	0.102112	61.7361	-0.30775
41.4542	0.105164	61.7984	-0.308092
41.4958	0.103943	61.8606	-0.309226
41.5374	0.104736	61.9229	-0.308226
41.579	0.104675	61.9855	-0.30852
41.6206	0.10199	62.0482	-0.307996
41.6623	0.102539	62.1115	-0.310266
41.7039	0.0997925	62.1742	-0.31007
41.7455	0.0992431	62.2371	-0.308986
41.7871	0.0996704	62.3002	-0.306446
41.8287	0.0974731	62.3636	-0.308752
41.8704	0.0984497	62.4258	-0.310484
41.912	0.0966797	62.4883	-0.307532
41.9536	0.0960083	62.5508	-0.310974
41.9953	0.0947265	62.6133	-0.308252
42.0369	0.09198	62.6759	-0.30726
42.0785	0.0902099	62.7386	-0.307178
42.1201	0.0919189	62.8011	-0.309752
42.1617	0.0929565	62.8634	-0.304894
42.2033	0.0905151	62.9257	-0.307836
42.2449	0.092041	62.9877	-0.308128
42.2866	0.0906372	63.05	-0.30869
42.3282	0.0880127	63.1125	-0.308156
42.3698	0.0834961	63.1751	-0.310804
42.4114	0.0870361	63.2375	-0.309706
42.4531	0.0878906	63.2998	-0.311096
42.4947	0.0864258	63.3617	-0.30731
42.5363	0.0847168	63.4223	-0.310094
42.5779	0.0852661	63.4846	-0.309302
42.6196	0.083435	63.547	-0.309082
42.6612	0.0804443	63.6094	-0.309618
42.7028	0.0822143	63.6719	-0.308646
42.7445	0.0793457	63.7343	-0.308204
42.7861	0.0779419	63.7969	-0.309006
42.8277	0.0805664	63.8596	-0.308828
42.8694	0.0773926	63.9221	-0.31096
42.9112	0.0767822	63.9841	-0.30991
42.9528	0.0733032	64.0464	-0.310326
42.9944	0.0754394	64.1089	-0.30835
43.036	0.0734863	64.1713	-0.307336
43.0776	0.0731201	64.2339	-0.307262
43.1193	0.0722656	64.2965	-0.308252
43.1609	0.0704345	64.3591	-0.307958
43.2025	0.072937	64.4218	-0.310802
43.2441	0.0698852	64.484	-0.307898
43.2857	0.0714721	64.5463	-0.307786
43.3273	0.0692749	64.6088	-0.309472
43.3689	0.0679321	64.6713	-0.310046
43.4106	0.0654907	64.7339	-0.31007
43.4522	0.0669555	64.7961	-0.309144
43.4938	0.0663452	64.8581	-0.308424
43.5355	0.0641479	64.9204	-0.30875
43.5771	0.0625	64.9828	-0.306688
43.6187	0.060852	65.0447	-0.294236
43.6603	0.0614013	65.1072	-0.329456
43.702	0.0601196	65.1698	-0.326536
43.7436	0.0601196	65.2324	-0.324864
43.7852	0.059021	65.2949	-0.323852
43.8268	0.0588989	65.3579	-0.325352
43.8685	0.0601196	65.4206	-0.328676
43.9101	0.0578613	65.4829	-0.32478
43.9517	0.0559082	65.5454	-0.325438
43.9934	0.0552368	65.608	-0.326978
44.035	0.0546875	65.6705	-0.325404
44.0766	0.0524902	65.7327	-0.326526
44.1182	0.0531006	65.7953	-0.326954
44.1599	0.0534057	65.8578	-0.328246
44.2015	0.0520019	65.9202	-0.326928
44.2431	0.0530395	65.9827	-0.329418
44.2847	0.0510254	66.0451	-0.328662
44.3263	0.052124	66.1076	-0.33181
44.368	0.046997	66.1702	-0.329002
44.4096	0.0500488	66.2324	-0.331142
44.4512	0.0493164	66.2958	-0.330286
44.4928	0.0477295	66.3593	-0.333534
44.5344	0.0471191	66.4221	-0.331992
44.5761	0.0484619	66.4856	-0.332958
44.6177	0.0468139	66.5488	-0.330076
44.6593	0.046997	66.612	-0.33257
44.7009	0.0462036	66.6751	-0.334398
44.7425	0.0437011	66.7377	-0.332446
44.7842	0.0446167	66.8003	-0.333226
44.8258	0.0444336	66.8633	-0.332616
44.8674	0.0416259	66.9262	-0.333898
44.909	0.0408325	66.9888	-0.334494
44.9506	0.0430298	67.0508	-0.336278
44.9922	0.0420532	67.1132	-0.337292
45.0339	0.0402832	67.1759	-0.332676
45.0755	0.0407104	67.2388	-0.335866
45.1171	0.038269	67.3016	-0.33574
45.1587	0.0384521	67.364	-0.336048
45.2004	0.0388183	67.4265	-0.335938
45.242	0.0393066	67.4895	-0.335984
45.2836	0.0359497	67.5515	-0.337976
45.3252	0.0369262	67.6138	-0.340282
45.3668	0.0346069	67.6767	-0.337916
45.4084	0.0367431	67.7402	-0.338258
45.45	0.0363159	67.8032	-0.336474
45.4916	0.0336303	67.866	-0.340234
45.5333	0.0267334	67.9289	-0.338122
45.5749	0.0291748	67.9914	-0.335642
45.6165	0.0270996	68.0544	-0.339258
45.6581	0.0324707	68.1174	-0.33701
45.6998	0.0314331	68.1801	-0.340622
45.7414	0.0307617	68.2427	-0.34022
45.783	0.0308838	68.3061	-0.33695
45.8246	0.0249634	68.3688	-0.339464
45.8661	0.0261841	68.4306	-0.340892
45.9078	0.0261841	68.4933	-0.341892
45.9494	0.0261841	68.556	-0.341016
45.991	0.0252075	68.6188	-0.340136
46.0326	0.0275268	68.6814	-0.341846
46.0742	0.0238647	68.7437	-0.339426
46.1158	0.0265503	68.8067	-0.342554
46.1575	0.0250854	68.8694	-0.339734
46.1991	0.0214843	68.932	-0.344066
46.2407	0.0206909	68.9949	-0.339462
46.2824	0.0203857	69.0582	-0.339856
46.324	0.0201416	69.122	-0.342846
46.3656	0.0187378	69.1852	-0.342138
46.4072	0.0206909	69.2465	-0.340952
46.4488	0.0177612	69.3088	-0.342138
46.4905	0.0196533	69.3707	-0.344286
46.5321	0.0187988	69.4339	-0.342198
46.5738	0.0180053	69.4965	-0.339938
46.6154	0.0167846	69.5589	-0.343848
46.657	0.0170288	69.6215	-0.342518
46.6986	0.013977	69.6842	-0.345056
46.7402	0.0155029	69.7468	-0.343164
46.7819	0.0152588	69.809	-0.34253
46.8235	0.0140991	69.8715	-0.34264
46.8651	0.0134887	69.9351	-0.343126
46.9067	0.0128174	69.9978	-0.345788
46.9483	0.0133667	70.0594	-0.342614
46.99	0.010498	70.1213	-0.341688
47.0316	0.0110473	70.1839	-0.340748
47.0732	0.0112915	70.2466	-0.343752
47.1148	0.0082397	70.3084	-0.344128
47.1564	0.010498	70.3683	-0.341086
47.1981	0.0089721	70.4304	-0.342564
47.2397	0.0090332	70.4928	-0.342152
47.2813	0.0081787	70.5559	-0.344836
47.323	0.0101318	70.6187	-0.344724
47.3646	0.007019	70.6816	-0.340208
47.4062	0.0077514	70.7441	-0.3416
47.4478	0.0070801	70.8063	-0.341478
47.4894	0.0056152	70.8683	-0.342164
47.5311	0.0055542	70.9298	-0.34304
47.5727	0.0065918	70.9928	-0.340782
47.6143	0.001831	71.0558	-0.343712
47.656	0.0043945	71.1184	-0.344322
47.6976	0.0062866	71.1811	-0.34287
47.7392	0.0078735	71.2439	-0.341396
47.7809	0.005188	71.307	-0.344434
47.8225	0.0015259	71.3693	-0.342968
47.8641	0.0022583	71.4318	-0.343506
47.9057	0.0015259	71.4943	-0.34237
47.9473	0.0007324	71.5566	-0.344054
47.9889	0.0016479	71.6192	-0.341468
48.0306	-0.0007324	71.6818	-0.34409
48.0722	-0.00177	71.7425	-0.344862
48.1138	-0.0028687	71.8046	-0.342554
48.1554	-0.0006104	71.8672	-0.34166
48.1971	-0.0021973	71.9296	-0.34258
48.2387	-0.0026245	71.9925	-0.342002
48.2803	-0.0041504	72.0552	-0.343576
48.322	-0.0022583	72.1172	-0.344324
48.3636	-0.0042115	72.1797	-0.343772
48.4052	-0.0053711	72.2423	-0.341454
48.4468	-0.0028687	72.3045	-0.345288
48.4884	-0.0031128	72.3668	-0.344542
48.5301	-0.0037842	72.429	-0.345638
48.5717	-0.0062866	72.4914	-0.341038
48.6133	-0.0054932	72.5543	-0.34426
48.6549	-0.0044556	72.6176	-0.343958
48.6965	-0.0062866	72.6809	-0.343848
48.7382	-0.0061646	72.7437	-0.343334
48.7798	-0.0083008	72.8063	-0.34359
48.8214	-0.0092163	72.8688	-0.342786
48.863	-0.008606	72.9313	-0.342968
48.9048	-0.0122681	72.994	-0.34381
48.947	-0.0081177	73.0567	-0.342454
48.9886	-0.0110474	73.1193	-0.344142
49.0301	-0.0119019	73.1817	-0.34237
49.0717	-0.0115357	73.2441	-0.344396
49.1138	-0.0108643	73.3066	-0.341468
49.1557	-0.012085	73.3684	-0.339928
49.1974	-0.0114746	73.429	-0.344006
49.2394	-0.0115357	73.4917	-0.34314
49.286	-0.0122071	73.5548	-0.341442
49.3281	-0.0169678	73.6171	-0.343504
49.3697	-0.0150757	73.6796	-0.342346
49.4113	-0.0151367	73.742	-0.34026
49.453	-0.0151978	73.8046	-0.340574
49.4946	-0.0164185	73.867	-0.343556
49.5362	-0.0166626	73.9297	-0.34232
49.5778	-0.0133667	73.9922	-0.343444
49.6195	-0.0177613	74.0544	-0.341748
49.6613	-0.0169678	74.1163	-0.342272
49.7029	-0.0171509	74.1785	-0.344212
49.7449	-0.0154419	74.2412	-0.34358
49.787	-0.0161743	74.3037	-0.340318
49.8286	-0.0130005	74.3661	-0.343114
49.8703	-0.0042725	74.4286	-0.341868
49.9122	0.0016479	74.4912	-0.342832
49.9537	0.0095825	74.554	-0.34347
49.9953	0.0153808	74.6163	-0.341124
50.0368	0.0230713	74.6789	-0.342142
50.0784	0.0319214	74.7409	-0.34264
50.1199	0.039917	74.8031	-0.34259
50.1615	0.0450439	74.8654	-0.34342
50.203	0.0532226	74.9277	-0.342394
50.2446	0.0584717	74.99	-0.34336
50.2862	0.0711059	75.0517	-0.328258
50.3277	0.0843506	75.1133	-0.355102
50.3692	0.0991821	75.176	-0.35227
50.4108	0.111511	75.2386	-0.355738
50.4523	0.126953	75.3005	-0.35121
50.4939	0.139832	75.3634	-0.351976
50.5354	0.151184	75.4273	-0.350132
50.577	0.165039	75.4914	-0.351806
50.6186	0.177978	75.5556	-0.353552
50.6601	0.187561	75.6193	-0.350438
50.7016	0.198242	75.684	-0.352504
50.7432	0.207153	75.7476	-0.353404
50.7848	0.216309	75.8111	-0.354456
50.8263	0.227539	75.875	-0.355064
50.8679	0.233704	75.9374	-0.353916
50.9094	0.243897	76	-0.355396
50.9509	0.253723	76.0634	-0.35565
50.9925	0.266235	76.1263	-0.357044
51.0341	0.278076	76.189	-0.359116
51.0756	0.293457	76.2512	-0.356836
51.1171	0.309937	76.3148	-0.359572
51.1587	0.320679	76.3786	-0.359386
51.2003	0.334045	76.4422	-0.35886
51.242	0.34845	76.5068	-0.361034
51.2835	0.360046	76.5708	-0.360902
51.3251	0.373474	76.6349	-0.359188
51.3666	0.383484	76.6983	-0.361046
51.4082	0.396118	76.7616	-0.359924
51.4497	0.407532	76.826	-0.359448
51.4912	0.420837	76.8902	-0.36366
51.5328	0.436035	76.9536	-0.362644
51.5744	0.454651	77.0153	-0.361816
51.6159	0.472595	77.0771	-0.362622
51.6575	0.490845	77.1398	-0.361132
51.6991	0.509216	77.2026	-0.362414
51.7406	0.524353	77.2652	-0.364208
51.7822	0.539307	77.328	-0.365392
51.8237	0.553955	77.3904	-0.363644
51.8653	0.569458	77.4529	-0.36383
51.9068	0.581177	77.5158	-0.36052
51.9484	0.594238	77.5776	-0.36572
51.9899	0.6073	77.6403	-0.36642
52.0315	0.627014	77.703	-0.364512
52.073	0.647217	77.7655	-0.361608
52.1146	0.668457	77.8284	-0.364992
52.1561	0.687744	77.8913	-0.365406
52.1977	0.708496	77.9544	-0.367834
52.2392	0.728516	78.0175	-0.366346
52.2808	0.743897	78.0807	-0.366906
52.3223	0.76239	78.1441	-0.365098
52.3639	0.779846	78.2076	-0.366432
52.4054	0.795288	78.2713	-0.366734
52.447	0.808533	78.3346	-0.366346
52.4885	0.827209	78.3971	-0.365808
52.5301	0.847961	78.4601	-0.365258
52.5716	0.871521	78.5242	-0.365272
52.6132	0.895019	78.5883	-0.365004
52.6547	0.9198	78.6513	-0.364818
52.6963	0.94104	78.7151	-0.368834
52.7379	0.961182	78.7786	-0.369066
52.7794	0.981201	78.8416	-0.367894
52.821	1.00061	78.9046	-0.368286
52.8625	1.01807	78.9677	-0.36775
52.904	1.03564	79.0303	-0.368162
52.9456	1.05536	79.0927	-0.368138
52.9872	1.08051	79.156	-0.367796
53.0287	1.104	79.2189	-0.368918
53.0703	1.13074	79.2812	-0.369396
53.1118	1.15833	79.3447	-0.368872
53.1534	1.18469	79.4078	-0.368344
53.1949	1.21222	79.4707	-0.370302
53.2365	1.23492	79.5334	-0.370396
53.278	1.25781	79.5962	-0.368676
53.3196	1.27783	79.6588	-0.36804
53.3611	1.29742	79.7215	-0.367612
53.4027	1.32056	79.7843	-0.369236
53.4442	1.34406	79.8471	-0.368602
53.4858	1.3739	79.9099	-0.369602
53.5273	1.40625	79.9726	-0.36865
53.5689	1.4339	80.035	-0.371654
53.6105	1.46277	80.0966	-0.372986
53.652	1.4892	80.1595	-0.368578
53.6935	1.5116	80.2221	-0.370922
53.7351	1.53357	80.2849	-0.370568
53.7766	1.55463	80.3475	-0.367884
53.8182	1.57556	80.4102	-0.37157
53.8598	1.59528	80.4735	-0.371412
53.9013	1.61646	80.5362	-0.371324
53.9429	1.63855	80.599	-0.37263
53.9844	1.66327	80.6618	-0.372826
54.026	1.68732	80.7247	-0.3692
54.0675	1.70654	80.7873	-0.373106
54.1091	1.72528	80.85	-0.37235
54.1506	1.73956	80.9111	-0.369932
54.1922	1.75275	80.9736	-0.371104
54.2337	1.76288	81.0364	-0.370408
54.2753	1.77319	81.0993	-0.371092
54.3168	1.7793	81.1621	-0.370238
54.3584	1.78973	81.2249	-0.371838
54.3999	1.79901	81.2873	-0.370506
54.4415	1.80914	81.3498	-0.37334
54.483	1.81335	81.4125	-0.371092
54.5246	1.82306	81.4754	-0.373924
54.5662	1.82483	81.5382	-0.373082
54.6077	1.83032	81.601	-0.37169
54.6493	1.83295	81.6638	-0.371972
54.6908	1.84009	81.7256	-0.371152
54.7324	1.83954	81.7871	-0.371556
54.7739	1.84192	81.8498	-0.3719
54.8155	1.84607	81.9126	-0.372276
54.857	1.84894	81.9752	-0.374536
54.8986	1.85291	82.0379	-0.370776
54.9401	1.85699	82.1005	-0.371644
54.9817	1.85785	82.1632	-0.373132
55.0232	1.85852	82.2258	-0.374472
55.0648	1.85846	82.2886	-0.373292
55.1064	1.86426	82.352	-0.370582
55.1479	1.86475	82.4151	-0.371324
55.1894	1.86365	82.4778	-0.369568
55.231	1.86261	82.5405	-0.372534
55.2725	1.86114	82.6033	-0.372656
55.3141	1.86694	82.6659	-0.37186
55.3556	1.86749	82.7287	-0.373876
55.3972	1.86725	82.7914	-0.372424
55.4387	1.8667	82.8542	-0.371934
55.4803	1.86804	82.9169	-0.37263
55.5218	1.86664	82.9795	-0.371324
55.5634	1.86969	83.0422	-0.37235
55.605	1.86926	83.1049	-0.372642
55.6466	1.86865	83.1679	-0.372996
55.6881	1.87164	83.2307	-0.373252
55.7296	1.86816	83.2933	-0.372938
55.7712	1.86926	83.3559	-0.371104
55.8127	1.87085	83.4166	-0.369666
55.8543	1.86853	83.4791	-0.37035
55.8958	1.86969	83.5418	-0.369774
55.9373	1.87036	83.6045	-0.369968
55.9789	1.86804	83.6671	-0.371986
56.0204	1.8678	83.7298	-0.369934
56.062	1.86847	83.7927	-0.371546
56.1035	1.87012	83.8555	-0.372668
56.1451	1.87122	83.9181	-0.372204
56.1866	1.86877	83.9808	-0.371592
56.2282	1.87085	84.0437	-0.37008
56.2697	1.86749	84.1064	-0.370546
56.3113	1.86914	84.169	-0.373096
56.3528	1.87012	84.2316	-0.372422
56.3944	1.86816	84.2944	-0.368736
56.4359	1.86969	84.3573	-0.371714
56.4775	1.87036	84.4201	-0.370018
56.5191	1.86993	84.4826	-0.369762
56.5606	1.86938	84.5454	-0.37114
56.6022	1.86761	84.608	-0.372142
56.6437	1.86957	84.6707	-0.371202
56.6852	1.86664	84.7335	-0.37053
56.7268	1.86713	84.7962	-0.368494
56.7683	1.8667	84.8588	-0.369128
56.8099	1.86566	84.9214	-0.372902
56.8515	1.86786	84.9837	-0.37129
56.893	1.86652	85.0459	-0.365918
56.9346	1.86353	85.1081	-0.395776
56.9761	1.86554	85.1712	-0.392088
57.0177	1.86224	85.234	-0.388354
57.0592	1.86517	85.2968	-0.387048
57.1008	1.86249	85.3595	-0.39125
57.1423	1.86285	85.4219	-0.38982
57.1839	1.86371	85.4845	-0.3906
57.2255	1.86395	85.5475	-0.391614
57.2672	1.86139	85.6102	-0.391052
57.3089	1.86163	85.6727	-0.393162
57.3505	1.85779	85.7355	-0.393542
57.392	1.85669	85.7983	-0.392294
57.4336	1.85724	85.8609	-0.39475
57.4751	1.85779	85.9236	-0.397582
57.5167	1.85681	85.9866	-0.395762
57.5582	1.85736	86.0496	-0.399562
57.5998	1.85718	86.1121	-0.400914
57.6414	1.85577	86.175	-0.397788
57.6829	1.85773	86.2377	-0.400244
57.7245	1.85529	86.3004	-0.400646
57.7661	1.85547	86.3632	-0.400134
57.8076	1.85638	86.4233	-0.399036
57.8492	1.85706	86.4848	-0.399582
57.8908	1.85553	86.5477	-0.40354
57.9323	1.85547	86.6104	-0.401832
57.9739	1.85962	86.6733	-0.402758
58.0154	1.86188	86.7359	-0.402402
58.057	1.86432	86.7987	-0.40249
58.0985	1.86304	86.8613	-0.40332
58.1401	1.86365	86.9241	-0.406446
58.1817	1.86591	86.9867	-0.403944
58.2232	1.86877	87.0492	-0.404844
58.2648	1.87122	87.1116	-0.405284
58.3063	1.87122	87.1745	-0.404868
58.3479	1.87262	87.2374	-0.405808
58.3894	1.87488	87.3002	-0.406106
58.431	1.8775	87.3627	-0.406178
58.4725	1.87799	87.4242	-0.407812
58.5141	1.88202	87.4868	-0.405286
58.5557	1.87964	87.5492	-0.408544
58.5972	1.88336	87.6116	-0.407632
58.6387	1.88635	87.6746	-0.407958
58.6803	1.88739	87.7372	-0.407946
58.7218	1.89111	87.8	-0.40829
58.7634	1.89148	87.8627	-0.409812
58.805	1.89514	87.9254	-0.410474
58.8465	1.89545	87.9883	-0.409166
58.8881	1.89648	88.051	-0.410888
58.9296	1.89777	88.1139	-0.408032
58.9712	1.90167	88.1766	-0.410876
59.0127	1.90131	88.2394	-0.408656
59.0543	1.90564	88.3022	-0.407286
59.0958	1.90302	88.3651	-0.41107
59.1374	1.90472	88.4272	-0.411266
59.179	1.90918	88.4902	-0.412098
59.2206	1.90894	88.553	-0.411912
59.2621	1.91174	88.6159	-0.41052
59.3036	1.91217	88.6787	-0.410414
59.3452	1.91223	88.7416	-0.413158
59.3867	1.91351	88.8043	-0.410424
59.4283	1.91565	88.8671	-0.410364
59.4699	1.91858	88.93	-0.41206
59.5114	1.91614	88.993	-0.412866
59.5532	1.91833	89.0558	-0.411424
59.5948	1.91931	89.1184	-0.412526
59.6363	1.92102	89.181	-0.414234
59.6779	1.92291	89.2428	-0.413902
59.7197	1.92273	89.3054	-0.41168
59.7617	1.92255	89.3682	-0.415856
59.8035	1.92303	89.431	-0.414378
59.8452	1.92328	89.494	-0.409436
59.8869	1.9292	89.5569	-0.405626
59.9285	1.92627	89.6197	-0.41051
59.9701	1.92578	89.6827	-0.410524
60.0117	1.92645	89.7456	-0.408558
60.0534	1.92834	89.8082	-0.40752
60.095	1.92542	89.871	-0.4099
60.1366	1.92694	89.9339	-0.406848
60.1783	1.92816	89.9967	-0.407032
60.2199	1.92664	90.0588	-0.408824
60.2616	1.92609	90.1205	-0.409178
60.3032	1.92493	90.1833	-0.409056
60.3448	1.92603	90.2462	-0.410532
60.3864	1.92749	90.309	-0.40978
60.428	1.92511	90.3718	-0.41383
60.4697	1.9234	90.4344	-0.412768
60.5113	1.92297	90.4969	-0.410584
60.553	1.92236	90.5597	-0.412474
60.5946	1.91992	90.6223	-0.41101
60.6362	1.92047	90.6851	-0.410266
60.6779	1.91699	90.7477	-0.41177
60.7195	1.91797	90.8104	-0.413636
60.7612	1.91351	90.8733	-0.412206
60.8028	1.91351	90.9344	-0.413488
60.8444	1.91248	90.997	-0.414636
60.886	1.91083	91.0589	-0.414064
60.9277	1.90961	91.1218	-0.411828
60.9693	1.90753	91.1846	-0.41184
61.0109	1.90485	91.2472	-0.413378
61.0526	1.90253	91.3099	-0.415038
61.0942	1.90161	91.3727	-0.416626
61.1358	1.89795	91.4353	-0.4151
61.1775	1.8949	91.4981	-0.416332
61.2191	1.89209	91.5609	-0.415538
61.2608	1.89136	91.6237	-0.41538
61.3024	1.88922	91.6866	-0.415636
61.344	1.88745	91.7479	-0.413574
61.3856	1.88495	91.8104	-0.417762
61.4273	1.87866	91.8733	-0.414576
61.4689	1.87433	91.936	-0.417894
61.5106	1.86981	91.9983	-0.412268
61.5522	1.86694	92.0608	-0.419394
61.5938	1.86017	92.1227	-0.420092
61.6355	1.85706	92.185	-0.418494
61.6771	1.85315	92.2478	-0.413256
61.7188	1.84998	92.3103	-0.417674
61.7604	1.84314	92.3728	-0.416736
61.802	1.83636	92.4355	-0.41355
61.8436	1.83026	92.4981	-0.417322
61.8853	1.82501	92.5609	-0.4166
61.9269	1.82068	92.6235	-0.415234
61.9686	1.81281	92.6861	-0.416126
62.0102	1.80518	92.7488	-0.41511
62.0518	1.80011	92.8117	-0.416418
62.0935	1.79126	92.8745	-0.41554
62.1351	1.78308	92.9374	-0.417502
62.1767	1.77563	92.9999	-0.41958
62.2183	1.76837	93.0626	-0.418224
62.26	1.76019	93.1255	-0.416246
62.3016	1.75403	93.1883	-0.417076
62.3433	1.7428	93.2511	-0.417968
62.3849	1.73364	93.314	-0.418018
62.4265	1.72906	93.3766	-0.417004
62.4681	1.72113	93.4374	-0.417222
62.5098	1.70856	93.5002	-0.41704
62.5514	1.70062	93.5629	-0.419884
62.5931	1.6908	93.6256	-0.419298
62.6347	1.685	93.6884	-0.417356
62.6763	1.67316	93.7512	-0.41903
62.718	1.66577	93.8141	-0.415564
62.7596	1.65466	93.8772	-0.416308
62.8012	1.64758	93.9403	-0.415318
62.8429	1.6413	94.0033	-0.416284
62.8845	1.62994	94.0663	-0.414284
62.9262	1.62006	94.1297	-0.41377
62.9678	1.61334	94.193	-0.416212
63.0094	1.60553	94.2543	-0.414712
63.0511	1.59601	94.3177	-0.417028
63.0927	1.58533	94.381	-0.41709
63.1343	1.57886	94.4439	-0.416884
63.1759	1.56757	94.507	-0.418064
63.2176	1.56293	94.5699	-0.41731
63.2592	1.55249	94.6327	-0.416088
63.3009	1.54211	94.6961	-0.417516
63.3425	1.53723	94.7582	-0.417494
63.3841	1.52924	94.8201	-0.41388
63.4258	1.52094	94.8837	-0.416232
63.4674	1.50977	94.946	-0.414234
63.5089	1.50476	95.0085	-0.416004
63.5504	1.49847
63.592	1.4917
63.6336	1.47913
63.6753	1.47314
63.7169	1.46448
63.7585	1.45673
63.8001	1.45026
63.8418	1.44281
63.8834	1.43481
63.9251	1.42566
63.9667	1.41956
64.0083	1.40948
64.0499	1.40051
64.0916	1.39349
64.1332	1.38507
64.1749	1.37836
64.2165	1.36841
64.2581	1.36365
64.2998	1.35382
64.3414	1.34302
64.3831	1.33826
64.4247	1.32849
64.4663	1.32336
64.508	1.315
64.5496	1.30786
64.5912	1.30212
64.6328	1.29193
64.6745	1.28607
64.7161	1.27844
64.7577	1.27362
64.7994	1.26642
64.841	1.2616
64.8827	1.25751
64.9243	1.24969
64.9659	1.24341
65.0076	1.23474
65.0492	1.22931
65.0909	1.22021
65.1325	1.21216
65.1741	1.20654
65.2158	1.20435
65.2574	1.19672
65.2991	1.19159
65.3407	1.18414
65.3823	1.17828
65.424	1.17218
65.4656	1.16687
65.5073	1.16156
65.5489	1.15344
65.5905	1.14789
65.6321	1.14398
65.6738	1.13782
65.7154	1.13037
65.7571	1.12622
65.7987	1.11969
65.8403	1.1134
65.882	1.11005
65.9235	1.10504
65.9651	1.09869
66.0068	1.09241
66.0484	1.08606
66.0901	1.08514
66.1317	1.07556
66.1734	1.07355
66.215	1.06708
66.2566	1.06329
66.2983	1.05609
66.3399	1.05011
66.3815	1.0462
66.4231	1.04315
66.4648	1.03925
66.5064	1.03442
66.5481	1.03162
66.5897	1.02411
66.6313	1.01837
66.673	1.01617
66.7147	1.0094
66.7563	1.00537
66.7979	0.999939
66.8395	0.995666
66.8812	0.991333
66.9228	0.989624
66.9644	0.98407
67.0061	0.979309
67.0477	0.974793
67.0893	0.96936
67.131	0.965942
67.1726	0.960815
67.2142	0.955566
67.2559	0.953247
67.2975	0.949463
67.3391	0.941589
67.3808	0.942078
67.4224	0.936951
67.4641	0.933228
67.5057	0.928772
67.5473	0.923645
67.589	0.921875
67.6306	0.916321
67.6723	0.910339
67.7139	0.907043
67.7555	0.904602
67.7971	0.903076
67.8388	0.896484
67.8806	0.891052
67.9223	0.887756
67.9639	0.887756
68.0055	0.88147
68.0472	0.879761
68.0888	0.876404
68.1304	0.873657
68.1721	0.869141
68.2137	0.864868
68.2554	0.859924
68.297	0.85614
68.3387	0.853394
68.3803	0.850891
68.4219	0.845276
68.4636	0.84259
68.5052	0.840515
68.5468	0.838196
68.5885	0.833679
68.6301	0.832642
68.6717	0.827271
68.7134	0.825378
68.7551	0.820251
68.7967	0.815613
68.8384	0.813538
68.88	0.810852
68.9216	0.808228
68.9633	0.80426
69.0049	0.802856
69.0466	0.799438
69.0882	0.796082
69.1298	0.793518
69.1714	0.792236
69.2131	0.785278
69.2547	0.781982
69.2963	0.778625
69.338	0.777161
69.3796	0.772156
69.4212	0.769043
69.4629	0.764709
69.5045	0.763977
69.5461	0.761963
69.5878	0.758118
69.6294	0.757141
69.6711	0.752075
69.7127	0.74884
69.7544	0.747864
69.796	0.745117
69.8376	0.742065
69.8793	0.738159
69.9209	0.73761
69.9625	0.734131
70.0042	0.730225
70.0458	0.727966
70.0875	0.724426
70.1291	0.721497
70.1707	0.716858
70.2124	0.712097
70.254	0.708801
70.2956	0.708923
70.3373	0.706726
70.3789	0.702759
70.4205	0.700012
70.4622	0.695923
70.5038	0.697082
70.5454	0.692383
70.5871	0.694336
70.6287	0.690125
70.6704	0.6875
70.712	0.68335
70.7536	0.680542
70.7953	0.679749
70.837	0.675964
70.8786	0.672363
70.9203	0.673584
70.9619	0.668457
71.0035	0.664429
71.0452	0.664917
71.0868	0.660522
71.1284	0.658997
71.1701	0.656921
71.2117	0.653381
71.2533	0.649536
71.295	0.648743
71.3366	0.646606
71.3783	0.644836
71.4199	0.645019
71.4615	0.641052
71.5032	0.639099
71.5448	0.635986
71.5864	0.634155
71.6281	0.632019
71.6697	0.628784
71.7114	0.62561
71.753	0.622559
71.7947	0.623047
71.8363	0.621948
71.878	0.620605
71.9196	0.617493
71.9613	0.615845
72.0029	0.609924
72.0445	0.608582
72.0862	0.606934
72.1278	0.608154
72.1695	0.604614
72.2111	0.60022
72.2527	0.598938
72.2944	0.59613
72.3361	0.595825
72.3777	0.592407
72.4194	0.589539
72.461	0.589478
72.5027	0.590149
72.5443	0.584534
72.586	0.584228
72.6276	0.581482
72.6693	0.579712
72.7109	0.577148
72.7525	0.57489
72.7942	0.573059
72.8359	0.572327
72.8775	0.569397
72.9192	0.565857
72.9608	0.566406
73.0025	0.563843
73.0441	0.562866
73.0857	0.560425
73.1274	0.560425
73.169	0.554993
73.2107	0.553467
73.2523	0.552124
73.294	0.546326
73.3356	0.548584
73.3773	0.545898
73.4189	0.545044
73.4605	0.544373
73.5022	0.541199
73.5438	0.539307
73.5854	0.539246
73.6271	0.535706
73.6687	0.533508
73.7104	0.53064
73.752	0.528625
73.7936	0.527771
73.8353	0.525513
73.877	0.52478
73.9186	0.520874
73.9602	0.518494
74.0019	0.522156
74.0436	0.515686
74.0852	0.516235
74.1269	0.512451
74.1685	0.512878
74.2101	0.509155
74.2518	0.509582
74.2934	0.506653
74.335	0.506653
74.3767	0.501892
74.4183	0.498535
74.46	0.500122
74.5016	0.496826
74.5433	0.493042
74.585	0.494263
74.6266	0.49292
74.6682	0.492554
74.7099	0.489136
74.7515	0.487305
74.7932	0.487366
74.8348	0.48761
74.8765	0.485535
74.9181	0.482239
74.9598	0.480286
75.0014	0.481079
75.043	0.479248
75.0847	0.475769
75.1263	0.47522
75.168	0.476013
75.2096	0.471435
75.2513	0.470825
75.2929	0.468872
75.3345	0.467102
75.3762	0.466919
75.4178	0.463745
75.4595	0.464294
75.5012	0.462707
75.5428	0.460327
75.5845	0.461243
75.6261	0.45636
75.6677	0.457153
75.7094	0.454895
75.751	0.452881
75.7927	0.451782
75.8343	0.447144
75.876	0.447998
75.9176	0.447998
75.9592	0.44751
76.0009	0.446472
76.0425	0.442139
76.0841	0.440247
76.1258	0.440185
76.1674	0.439392
76.2092	0.437744
76.2509	0.437378
76.2925	0.434937
76.3342	0.432739
76.3758	0.432251
76.4174	0.431397
76.4591	0.430115
76.5007	0.426269
76.5423	0.429321
76.584	0.424866
76.6256	0.425232
76.6673	0.420593
76.709	0.420715
76.7506	0.420654
76.7922	0.417114
76.8339	0.418213
76.8755	0.417358
76.9172	0.416321
76.9588	0.415466
77.0005	0.411743
77.0421	0.412353
77.0838	0.410828
77.1254	0.409851
77.1671	0.411133
77.2087	0.408203
77.2504	0.405273
77.292	0.405396
77.3336	0.404114
77.3753	0.402466
77.4169	0.400818
77.4586	0.400818
77.5003	0.399902
77.5419	0.397766
77.5836	0.395935
77.6252	0.395935
77.6668	0.393372
77.7085	0.391235
77.7502	0.390625
77.7918	0.390991
77.8335	0.388367
77.8751	0.387146
77.9168	0.386841
77.9584	0.386047
78.0001	0.382629
78.0417	0.381287
78.0834	0.38031
78.125	0.378845
78.1666	0.379028
78.2083	0.37677
78.2499	0.37384
78.2916	0.376709
78.3332	0.377014
78.3749	0.375732
78.4166	0.373352
78.4582	0.370972
78.4999	0.370239
78.5415	0.368042
78.5832	0.368164
78.6248	0.36853
78.6665	0.365845
78.7082	0.365723
78.7498	0.36554
78.7915	0.363831
78.8331	0.361572
78.8747	0.362183
78.9164	0.360046
78.958	0.358704
78.9997	0.35791
79.0413	0.356079
79.083	0.356812
79.1246	0.356262
79.1663	0.352173
79.2079	0.352356
79.2496	0.35144
79.2913	0.350647
79.3329	0.348572
79.3745	0.347107
79.4162	0.34729
79.4578	0.346191
79.4995	0.345398
79.5411	0.346863
79.5828	0.345947
79.6244	0.344177
79.6661	0.344666
79.7078	0.341919
79.7494	0.340515
79.791	0.33783
79.8327	0.333923
79.8743	0.33136
79.916	0.334717
79.9577	0.335876
79.9993	0.333191
80.041	0.333435
80.0826	0.332336
80.1243	0.334595
80.1659	0.332581
80.2076	0.32843
80.2492	0.331238
80.2908	0.327759
80.3325	0.327393
80.3741	0.324707
80.4158	0.324951
80.4575	0.321838
80.4991	0.320068
80.5408	0.320679
80.5824	0.320923
80.6241	0.320679
80.6658	0.317993
80.7074	0.316894
80.749	0.315674
80.7907	0.315857
80.8323	0.316101
80.874	0.313293
80.9156	0.312622
80.9573	0.312256
80.9989	0.309509
81.0406	0.311279
81.0822	0.309631
81.1239	0.309021
81.1655	0.309082
81.2072	0.306763
81.2489	0.305481
81.2905	0.304138
81.3322	0.304749
81.3738	0.30304
81.4155	0.301392
81.4571	0.299255
81.4988	0.29956
81.5404	0.301331
81.5821	0.297851
81.6237	0.298157
81.6654	0.297851
81.707	0.295349
81.7487	0.296326
81.7903	0.296387
81.832	0.291077
81.8736	0.292358
81.9152	0.294861
81.9569	0.291016
81.9986	0.29071
82.0402	0.289062
82.0819	0.285156
82.1236	0.28949
82.1652	0.28772
82.2068	0.288574
82.2485	0.284607
82.2901	0.284851
82.3318	0.286987
82.3734	0.282226
82.4151	0.282715
82.4567	0.280273
82.4984	0.280396
82.54	0.280884
82.5817	0.27832
82.6233	0.275452
82.665	0.276428
82.7066	0.276733
82.7483	0.274292
82.7899	0.274719
82.8316	0.276489
82.8732	0.273926
82.9149	0.2724
82.9565	0.273621
82.9982	0.270996
83.0398	0.274475
83.0814	0.270996
83.1231	0.269775
83.1648	0.269043
[truncated: 2,561 more rows]

## Sheet: fig2c
power	peak shift	deltaT
0.0654	-0.07	4.7619
0.18	-0.12	8.16327
0.3029	-0.15	10.2041
0.456	-0.17	11.5646
0.706	-0.19	12.9252
0.92	-0.21	14.2857
1.144	-0.24	16.3265
1.3104	-0.26	17.6871
1.512	-0.3	20.4082

## Sheet: fig2d
t	height difference
0.8	8.18703
1	7.69834
1.2	8.01925
1.4	7.53753
1.6	8.2669
1.8	7.6686
2	7.59813
2.2	7.72006
2.4	8.02552
2.6	8.13709
2.8	8.24997
3	8.39707
3.2	8.54534
3.4	8.92338
3.6	8.48671
3.8	8.55282
4	8.19919
4.2	8.64457
4.4	8.27454
4.6	8.19119
4.8	8.20158
5	8.056
5.2	8.0921
5.4	7.45929
5.6	7.70202
5.8	7.64669
6	7.62624
6.2	8.02995
6.4	7.59418
6.6	7.50427
6.8	7.76663
7	7.76323
7.2	7.8486
7.4	7.38546
7.6	7.77646
7.8	7.57576
8	7.81867
8.2	7.67247
8.4	7.76744
8.6	7.38319
8.8	7.84457
9	7.90113
9.2	7.39858
9.4	7.32189
9.6	7.38201
9.8	6.80511
10	7.24462
10.2	7.2232
10.4	7.35987
10.6	7.66383
10.8	7.3579
11	8.02695
11.2	7.61395
11.4	7.67226
11.6	7.47086
11.8	7.5539
12	7.6251
12.2	7.63874
12.4	8.03684
12.6	8.14016
12.8	8.73281
13	8.77394
13.2	8.29716
13.4	8.53349
13.6	8.43725
13.8	8.47606
14	8.94463
14.2	8.51571
14.4	8.7867
14.6	8.2777
14.8	8.18754
15	8.00607
15.2	7.9799
15.4	8.0538
15.6	8.03912
15.8	8.67728
16	8.28187
16.2	8.42967
16.4	8.53919
16.6	8.28094
16.8	8.52314
17	8.22068
17.2	8.20093
17.4	8.67068
17.6	8.39398
17.8	7.9082
18	7.97997
18.2	8.37819
18.4	8.07255
18.6	8.23442
18.8	8.43339
19	7.93812
19.2	7.82146
19.4	7.98812
19.6	7.4543
19.8	7.38072
20	7.95737
20.2	7.70036
20.4	7.36839
20.6	7.62929
20.8	7.48533
21	7.42715
21.2	7.26247
21.4	7.4898
21.6	7.79657
21.8	7.25086
22	7.67713
22.2	7.15655
22.4	7.32624
22.6	6.71091
22.8	7.23028
23	6.5884
23.2	6.87682
23.4	7.0855
23.6	7.01394
23.8	7.33994
24	7.77209
24.2	7.88431
24.4	7.60778
24.6	7.64445
24.8	7.79576
25	8.60187
25.2	8.21111
25.4	7.9658
25.6	7.48114
25.8	7.90295
26	7.5912
26.2	7.13624
26.4	7.41103
26.6	7.47335
26.8	7.1096
27	7.45069
27.2	7.11701
27.4	6.87062
27.6	6.67626
27.8	6.76559
28	7.79386
28.2	7.52638
28.4	6.9212
28.6	7.48421
28.8	7.73709
29	7.38758
29.2	7.8637
29.4	8.40553
29.6	8.21944
29.8	8.25623
30	7.91751
30.2	7.38255
30.4	7.51194
30.6	7.35128
30.8	6.95968
31	6.79307
31.2	7.3124
31.4	7.40735
31.6	7.54375
31.8	7.13232
32	7.6132
32.2	7.26824
32.4	7.14182
32.6	7.13787
32.8	7.26556
33	6.94602
33.2	7.11637
33.4	7.48998
33.6	6.95139
33.8	6.78701
34	7.53081
34.2	7.55457
34.4	7.93688
34.6	6.68614
34.8	6.84634
35	7.53752
35.2	7.30251
35.4	6.84165
35.6	6.70716
35.8	6.58125
36	6.53481
36.2	6.64662
36.4	6.80628
36.6	7.09352
36.8	6.49695
37	7.14252
37.2	7.35447
37.4	7.12869
37.6	7.6605
37.8	7.5692
38	7.4376
38.2	8.52729
38.4	7.65277
38.6	7.47
38.8	7.72453
39	7.30679
39.2	7.92826
39.4	7.57547
39.6	7.08812
39.8	7.04014
40	7.38316
40.2	6.54668
40.4	6.99913
40.6	7.36672
40.8	6.82583
41	6.91163
41.2	6.7442
41.4	7.08815
41.6	6.99774
41.8	6.88025
42	7.74121
42.2	7.25555
42.4	7.64107
42.6	7.3034
42.8	7.37845
43	7.75936
43.2	7.61543
43.4	7.57344
43.6	7.80076
43.8	7.30607
44	7.58897
44.2	7.69126
44.4	7.35425
44.6	7.321
44.8	8.1434
45	8.07169
45.2	8.26482
45.4	8.03767
45.6	7.74521
45.8	7.87095
46	7.61662
46.2	7.68562
46.4	7.72455
46.6	7.7647
46.8	7.03438
47	7.64521
47.2	7.80412
47.4	7.67674
47.6	7.42517
47.8	7.73353
48	7.84216
48.2	7.88084
48.4	7.99485
48.6	7.88
48.8	7.65741
49	7.46175
49.2	8.12198
49.4	7.689
49.6	6.93126
50	6.50267
50.2	6.84327
50.4	7.71777
50.6	8.06248
50.8	7.7798
51	7.99928
51.2	7.98408
51.4	7.40018
51.6	7.53316
51.8	7.91066
52	7.43065
52.2	7.94338
52.4	7.76282
52.6	7.56769
52.8	7.63948
53	7.81316
53.2	8.36083
53.4	8.48727
53.6	8.47428
53.8	8.30117
54	8.22639
54.2	8.02883
54.4	8.42782
54.6	7.40192
54.8	7.91683
55	7.49005
55.2	7.69536
55.4	7.57308
55.6	7.33624
55.8	7.74704
56	7.94519
56.2	7.92401
56.4	7.84642
56.6	7.88539
56.8	7.88231
57	8.12826
57.2	7.4943
57.4	7.65614
57.6	7.32032
57.8	7.80486
58	7.36564
58.2	7.59345
58.4	7.30443
58.6	7.34901
58.8	7.48208
59	7.9149
59.2	7.73058
59.4	7.71188
59.6	8.17803
59.8	7.33413
60	7.58986
60.2	7.42179
60.4	7.6127
60.6	8.03788
60.8	7.8609
61	7.87963
61.2	7.86759
61.4	7.96057
61.6	7.96027
61.8	8.05098
62	7.9894
62.2	7.77869
62.4	8.09679
62.6	8.24052
62.8	7.818
63	7.60173
63.2	8.06732
63.4	7.96093
63.6	7.41723
63.8	7.7734
64	7.39755
64.2	7.30562
64.4	7.60436
64.6	7.31786
64.8	7.6763
65	7.84685
65.2	7.59386
65.4	7.56125
65.6	7.62587
65.8	7.54062
66	6.70451
66.2	7.27246
66.4	7.73488
66.6	7.94222
66.8	7.50431
67	7.74008
67.2	7.47062
67.4	7.90754
67.6	7.30299
67.8	7.78734
68	7.41182
68.2	6.46514
68.4	6.76503
68.6	7.10322
68.8	7.5112
69	7.23618
69.2	6.94983
69.4	6.98652
69.6	6.85062
69.8	7.33084
70	6.9445
70.2	6.93056
70.4	7.00836
70.6	7.28234
70.8	7.85735
71	6.94401
71.2	6.82046
71.4	7.04633
71.6	7.23796
71.8	6.73298
72	8.00138
72.2	6.84911
72.4	7.99815
72.6	7.51554
72.8	6.72473
73	7.26154
73.2	7.6315
73.4	7.50259
73.6	7.61297
73.8	6.77769
74	6.8237
74.2	7.23543
74.4	6.61374
74.6	7.10324
74.8	7.39136
75	7.50858
75.2	7.92968
75.4	8.74953
75.6	11.3778
76.4	6.3228
76.6	7.08789
76.8	6.64145
77	7.50493
77.2	6.86305
77.4	6.88167
77.6	6.2175
77.8	7.72088
78	7.70901
78.2	7.60907
78.4	7.62858
78.6	8.29492
78.8	8.08072
79	7.73995
79.2	8.32548
79.4	7.93241
79.6	8.41651
79.8	8.0323
80	7.79317
80.2	8.24973
80.4	8.40265
80.6	8.74049
80.8	8.43472
81	8.69871
81.2	8.0024
81.4	8.43816
81.6	8.41059
81.8	8.39281
82	8.41991
82.2	8.06469
82.4	7.81975
82.6	8.20224
82.8	7.80236
83	8.2966
83.2	7.60305
83.4	8.46551
83.6	8.15367
83.8	8.59905
84	7.97966
84.2	8.35599
84.4	7.69584
84.6	7.67883
84.8	8.28001
85	8.02418
85.2	7.23733
85.4	7.58141
85.6	7.39948
85.8	7.29743
86	7.75449
106	8.4777
106.2	8.65052
106.4	9.44522
106.6	9.65173
106.8	9.47106
107	8.9134
107.2	8.50929
107.4	8.87636
107.6	9.18071
107.8	9.44973
108	9.09253
108.2	8.98021
108.4	9.03857
108.6	9.5705
108.8	9.40778
109	9.53068
109.2	9.44023
109.4	9.51826
109.6	9.48837
109.8	9.17945
110	9.25232
110.2	9.30721
110.4	9.84401
110.6	9.43889
110.8	9.05016
111	8.68126
111.2	9.10987
111.4	8.88453
111.6	9.5972
111.8	9.43544
112	8.89573
112.2	9.0632
112.4	8.95017
112.6	8.93793
112.8	8.75724
113	8.98504
113.2	9.09591
113.4	9.89969
113.6	9.68464
113.8	9.9958
114	9.76202
114.2	9.95165
114.4	10.1525
114.6	9.57533
114.8	10.1259
115	9.86544
115.2	10.2029
115.4	9.64132
115.6	9.62189
115.8	9.62018
116	9.75552
116.2	9.84155
116.4	9.68592
116.6	10.1839
116.8	9.5804
117	10.0373
117.2	9.51348
117.4	9.76415
117.6	9.32182
117.8	9.72632
118	9.63273
118.2	9.49752
118.4	9.48191
118.6	9.35189
118.8	9.65284
119	9.97368
119.2	8.98718
119.4	9.95438
119.6	10.301
119.8	9.61521
120	10.0158
120.2	9.84024
120.4	10.272
120.6	10.6132
120.8	9.88708
121	10.108
121.2	9.44656
121.4	9.36014
121.6	9.27227
121.8	9.58989
122	9.31746
122.2	9.61093
122.4	9.68768
122.6	9.91744
122.8	9.83173
123	9.64873
123.2	9.68361
123.4	10.1573
123.6	9.34233
123.8	9.73863
124	9.16777
124.2	10.4566
124.4	9.44922
124.6	9.45541
124.8	9.00164
125	9.22509
125.2	9.00563
125.4	9.10995
125.6	9.34971
125.8	9.49779
126	9.08167
126.2	9.23496
126.4	9.04464
126.6	9.60745
126.8	10.1948
127	9.58269
127.2	9.50919
127.4	9.64427
127.6	9.78957
127.8	9.88897
128	10.6131
128.2	9.97016
128.4	10.4947
128.6	10.2956
128.8	10.0148
129	9.37501
129.2	9.65015
129.4	10.0075
129.6	9.94865
129.8	10.0554
130	9.36984
130.2	10.3628
130.4	9.5154
130.6	9.25065
130.8	9.14938
131	9.5269
131.2	9.2388
131.4	10.2347
131.6	10.3092
131.8	10.4216
132	10.5781
132.2	10.1651
132.4	10.0094
132.6	9.97861
132.8	9.88142
133	10.2077
133.2	9.76755
133.4	10.2869
133.6	9.95333
133.8	9.83238
134	9.76084
134.2	10.0713
134.4	9.85217
134.6	10.0359
134.8	9.92549
135	10.3119
135.2	10.268
135.4	10.3818
135.6	10.5334
135.8	10.5235
136	9.93266
136.2	9.84456
136.4	9.68764
136.6	10.0489
136.8	10.9284
137	11.0047
137.2	10.0992
137.4	10.0229
137.6	10.5153
137.8	10.122
138	9.64168
138.2	9.75688
138.4	10.1202
138.6	8.068
138.8	8.32676
139	10.3279
139.2	10.4437
139.4	11.437
139.6	9.8199
139.8	9.28403
140	9.3625
140.2	9.66544
140.4	9.81559
140.6	9.87685
140.8	9.91949
141	10.0671
141.2	10.2127
141.4	10.1101
141.6	10.3549
141.8	10.422
142	10.4203
142.2	10.9773
142.4	10.2456
142.6	10.5555
142.8	10.6762
143	11.0245
143.2	11.39
143.4	10.6174
143.6	10.5465
143.8	10.3231
144	10.8218
144.2	10.4446
144.4	10.5184
144.6	10.7908
144.8	11.103
145	11.2043
145.2	10.7008
145.4	10.9164
145.6	10.737
145.8	10.6428
146	10.5712
146.2	11.0172
146.4	11.1935
146.6	10.5797
146.8	10.5123
147	10.5553
147.2	10.4851
147.4	10.7341
147.6	11.284
147.8	11.0353
148	11.1254
148.2	10.7915
148.4	11.5488
148.6	11.1567
148.8	10.5429
149	10.9058
149.2	11.2289
149.4	11.5743
149.6	11.2462
149.8	10.8242
150	11.0779
150.2	10.5248
150.4	10.6817
150.6	10.733
150.8	11.0653
151	11.1671
151.2	10.9559
151.4	10.8424
151.6	10.6044
151.8	11.0314
152	11.2051
166	10.3785
166.2	10.6598
166.4	10.5388
166.6	10.2289
166.8	10.4787
167	10.3684
167.2	9.76325
167.4	10.0972
167.6	10.1697
167.8	10.2764
168	9.52902
168.2	9.48738
168.4	10.2218
168.6	9.97917
168.8	9.99586
169	10.4233
169.2	10.5629
169.4	9.96107
169.6	9.59234
169.8	9.60169
170	9.54046
170.2	9.55253
170.4	10.0966
170.6	9.95874
170.8	9.65855
171	9.72152
171.2	9.76429
171.4	9.92448
171.6	9.70587
171.8	9.90299
172	9.55638
172.2	9.38982
172.4	9.29724
172.6	9.57321
172.8	10.0642
173	9.45373
173.2	9.97141
173.4	9.77726
173.6	9.63949
173.8	9.57803
174	9.58682
174.2	9.9969
174.4	10.4861
174.6	10.7292
174.8	10.5062
175	10.1657
175.2	10.2342
175.4	10.4315
175.6	10.5224
175.8	10.2132
176	10.5175
176.2	10.525
176.4	10.6896
176.6	10.5913
176.8	10.7234
177	10.8544
177.2	10.7264
177.4	10.6949
177.6	10.7624
177.8	11.0903
178	11.5101
178.2	11.5163
178.4	12.0748
178.6	11.3366
178.8	11.0358
179	11.539
179.2	11.6516
179.4	11.2861
179.6	11.8531
179.8	11.4404
180	11.2867
180.2	10.7383
180.4	10.5313
180.6	10.6793
180.8	10.1868
181	10.6586
181.2	10.2837
181.4	10.0781
181.6	10.3906
181.8	10.6373
182	10.3548
182.2	10.1503
182.4	10.2429
182.6	10.1456
182.8	10.0329
183	9.81693
183.2	9.96932
183.4	10.0416
183.6	9.65693
183.8	10.1142
184	9.58014
184.2	9.82682
184.4	9.21394
184.6	9.58633
184.8	9.27582
185	9.62161
185.2	9.83218
185.4	10.0624
185.6	9.4764
185.8	10.1394
186	10.2883
186.2	10.2747
186.4	10.7932
186.6	11.0992
186.8	10.6718
187	11.1991
187.2	11.4027
187.4	10.9604
187.6	10.7989
187.8	10.8796
188	11.1598
188.2	11.3932
188.4	11.0089
188.6	10.9418
188.8	10.936
189	10.8236
189.2	10.6432
189.4	10.8458
189.6	10.9313
189.8	10.7415
190	10.8562
190.2	10.7612
190.4	10.9968
190.6	11.0769
190.8	10.6915
191	10.816
194	9.83791
194.2	9.43668
194.4	9.58346
194.6	10.2259
194.8	10.2106
195	9.65286
195.2	10.2174
195.4	10.744
195.6	10.7349
195.8	11.4509
196	11.1257
196.2	10.59
196.4	10.667
196.6	10.9071
196.8	10.6566
197	10.645
197.2	10.8814
197.4	10.667
197.6	10.9303
197.8	10.7559
198	10.7707
198.2	10.9536
198.4	10.7615
198.6	10.8145
198.8	10.9676
199	10.625
199.2	10.7422
199.4	11.0041
199.6	10.3996
199.8	10.5627
200	10.4036
200.2	10.1135
200.4	9.94111
200.6	9.91984
200.8	9.78558
201	9.71119
201.2	10.7489
201.4	10.3849
201.6	10.4158
201.8	10.6446
202	10.7409
202.2	10.5407
202.4	10.7775
202.6	10.2604
202.8	10.577
203	10.5812
203.2	10.8259
203.4	10.8049
203.6	10.9304
203.8	10.987
204	10.6089
204.2	10.5674
204.4	10.9569
204.6	11.0789
204.8	10.4965
205	10.5079
205.2	10.4873
205.4	10.749
205.6	11.1439
205.8	10.2497
206	10.5366
206.2	10.103
206.4	10.6097
206.6	9.97636
206.8	10.3925
207	10.0136
207.2	10.3252
207.4	10.2277
207.6	10.3048
207.8	9.81725
208	9.95372
208.2	9.84299
208.4	9.78808
208.6	10.4857
208.8	10.0862
209	9.94986
209.2	10.1117
209.4	10.4519
209.6	10.0252
209.8	10.5791
210	10.2
210.2	10.3854
210.4	10.4728
210.6	10.6238
210.8	10.2455
211	10.5918
211.2	10.4772
211.4	9.83091
211.6	9.93873
211.8	10.1008
212	9.75299
212.2	10.0501
212.4	10.1311
212.6	9.91141
212.8	9.68775
213	9.84174
213.2	10.1643
213.4	9.73569
213.6	9.69772
213.8	10.5453
214	10.7066
214.2	11.0717
214.4	11.4585
214.6	11.5026
214.8	11.7762
215	11.3389
215.2	11.4346
215.4	11.8249
215.6	11.5081
215.8	11.3549
216	11.2876
216.2	11.3796
216.4	11.5438
216.6	11.5041
216.8	11.6926
217	11.3454
217.2	11.4395
217.4	11.5286
217.6	12.2035
217.8	11.7478
218	11.5455
218.2	11.8354
218.4	11.8135
218.6	11.5143
218.8	11.3983
219	11.1516
219.2	11.2258
219.4	11.2803
219.6	11.4402
219.8	10.8203
220	10.6858
220.2	10.8184
220.4	11.1346
220.6	10.7758
220.8	10.8897
221	11.1437
221.2	11.5631
221.4	11.0819
221.6	11.4113
221.8	11.8215
222	11.6488
222.2	11.1355
222.4	11.263
222.6	11.0854
222.8	11.0673
223	11.4066
223.2	10.8841
223.4	11.2511
223.6	11.5458
223.8	11.4779
224	11.3548
224.2	11.213
224.4	11.4149
224.6	11.2607
224.8	11.3437
225	10.7065
225.2	10.9782
225.4	11.3066
225.6	11.1287
225.8	11.711
226	11.5656
226.2	11.2488
226.4	11.3208
226.6	11.0601
226.8	11.4918
227	11.4486
227.2	11.0707
227.4	10.8927
227.6	11.1143
227.8	11.2017
228	11.5083
228.2	11.1683
228.4	11.139
228.6	10.9165
228.8	11.0943
229	11.2553
229.2	11.5411
229.4	11.5932
229.6	11.6233
229.8	11.8005
230	11.6028
230.2	11.503
230.4	11.6003
230.6	11.664
230.8	11.7044
231	11.8518
231.2	11.8336
231.4	11.6566
231.6	11.2145
231.8	11.5004
232	11.3093
232.2	11.5521
232.4	11.5757
232.6	11.1665
232.8	11.4239
233	10.6755
233.2	10.7459
233.4	10.2968
233.6	10.4201
233.8	10.1529
234	10.5389
234.2	10.3517
234.4	10.0547
234.6	10.0398
234.8	10.1703
235	9.55864
235.2	9.6271
235.4	9.50054
235.6	9.48211
235.8	9.82545
236	9.66058
236.2	9.44312
236.4	9.37544
236.6	9.20912
236.8	8.9187
237	9.90692
237.2	9.38307
237.4	9.2228
237.6	9.11417
237.8	9.24273
238	8.94555
238.2	8.88907
238.4	8.227
238.6	7.37806
238.8	9.45631
239	10.1649
239.2	10.3859
239.4	10.3147
239.6	10.5191
239.8	11.2025
240	11.6178
240.2	12.0423
240.4	11.9867
240.6	11.8307
240.8	12.2341
241	12.1912
241.2	12.5366
241.4	12.3373
241.6	12.3689
241.8	12.2229
242	12.2928
242.2	11.7815
242.4	11.8389
242.6	11.9207
242.8	11.9403
243.2	12.1194
243.8	9.66874
244	10.8136
244.2	11.1809
244.4	10.9987
244.6	11.4946
244.8	11.6901
245	11.859
245.2	11.9001
245.4	11.6127
245.6	12.1821
245.8	11.8218
246	11.8767
246.2	12.0193
246.4	11.2195
246.6	11.4186
246.8	11.5607
247	11.6617
247.2	11.4031
247.4	11.6118
247.6	11.6505
247.8	11.9628
248	11.5262
248.2	12.0287
248.4	11.5412
248.6	11.1799
248.8	11.7785
249	11.3945
249.2	11.6832
249.4	11.0074
249.6	11.1473
249.8	11.664
250	11.3649
250.2	11.3604
250.4	10.9434
250.6	11.4292
250.8	11.2524
251	11.8534
251.2	11.7075
251.4	11.7883
251.6	11.3105
251.8	11.2459
252	10.4932
252.2	12.3081
252.4	11.5059
252.6	11.1247
252.8	11.3837
253	10.7761
253.2	11.329
253.4	11.0715
253.6	11.3113
253.8	11.3407
254	10.9506
254.2	11.1191
254.4	10.9186
254.6	11.0932
254.8	11.3123
255	11.2253
255.2	11.3167
255.4	11.3922
255.6	11.7403
255.8	11.3079
256	11.8133
256.2	11.4465
256.4	11.3743
256.6	11.7256
256.8	11.844
257	12.0251
257.2	12.1577
257.4	11.6586
257.6	11.4543
257.8	11.808
258	11.4723
258.2	10.9809
258.4	11.0353
258.6	11.1312
258.8	10.9117
259	11.3544
259.2	11.1417
259.4	10.6478
259.6	10.3538
259.8	10.4559
260	10.1616

## Sheet: fig3b
RT, peak		RT, dip		heated, peak		heated, dip
0.0236765	-0.00184	0.0236765	-0.03445	0.024974	0.024974	0.024974	0.01327
0.0831699	0.001192	0.0831699	-0.03412	0.0875139	0.0875139	0.0875139	0.018546
0.142673	0.001248	0.142673	-0.035752	0.150015	0.150015	0.150015	0.023084
0.202173	-0.001838	0.202173	-0.058618	0.212511	0.212511	0.212511	0.02953
0.261187	-0.001144	0.261187	-0.04309	0.275001	0.275001	0.275001	0.019606
0.32036	0.003986	0.32036	-0.051352	0.337477	0.337477	0.337477	0.019144
0.37944	0.001102	0.37944	-0.053624	0.400038	0.400038	0.400038	0.01769
0.438853	0.000824	0.438853	-0.038086	0.462061	0.462061	0.462061	0.039602
0.498123	0.000506	0.498123	-0.049304	0.524455	0.524455	0.524455	0.014944
0.557816	-0.00312	0.557816	-0.041944	0.586945	0.586945	0.586945	0.02886
0.61717	-0.004928	0.61717	-0.0319557	0.649452	0.649452	0.649452	0.024526
0.676663	0.00042	0.676663	-0.042064	0.711941	0.711941	0.711941	0.020658
0.736167	-0.003866	0.736167	-0.060632	0.774441	0.774441	0.774441	0.028016
0.795753	2.8e-05	0.795753	-0.034606	0.836564	0.836564	0.836564	0.026406
0.855416	-0.002462	0.855416	-0.036594	0.898918	0.898918	0.898918	0.020704
0.91483	-0.007648	0.91483	-0.025866	0.961424	0.961424	0.961424	0.02909
0.9742	-0.001264	0.9742	-0.042662	1.02373	1.02373	1.02373	0.01299
1.03299	-0.00388	1.03299	-0.008396	1.08596	1.08596	1.08596	0.024392
1.09243	-0.001486	1.09243	-0.041136	1.14842	1.14842	1.14842	0.005006
1.15175	-0.004892	1.15175	-0.032286	1.21095	1.21095	1.21095	0.029504
1.21083	-0.001704	1.21083	-0.032554	1.27314	1.27314	1.27314	0.01521
1.27049	-0.005378	1.27049	-0.020654	1.33519	1.33519	1.33519	0.017226
1.33021	-0.005794	1.33021	-0.030738	1.39756	1.39756	1.39756	0.018102
1.38985	-0.006734	1.38985	-0.0269408	1.46008	1.46008	1.46008	0.037992
1.44893	-0.006758	1.44893	-0.036046	1.52249	1.52249	1.52249	0.003932
1.5081	-0.003476	1.5081	-0.030554	1.58477	1.58477	1.58477	0.02825
1.56773	-0.009346	1.56773	-0.026058	1.64703	1.64703	1.64703	0.02825
1.62708	-0.01766	1.62708	-0.01588	1.70974	1.70974	1.70974	0.036404
1.6864	-0.008102	1.6864	-0.017578	1.7725	1.7725	1.7725	0.037758
1.74614	-0.00804	1.74614	-0.030104	1.83498	1.83498	1.83498	0.01725
1.8055	-0.012568	1.8055	-0.03274	1.89749	1.89749	1.89749	0.03207
1.86507	-0.015902	1.86507	-0.0374377	1.95998	1.95998	1.95998	0.025438
1.92495	-0.016352	1.92495	-0.029064	2.02244	2.02244	2.02244	0.02488
1.98418	-0.02292	1.98418	-0.0335066	2.08492	2.08492	2.08492	0.023086
2.04361	-0.022822	2.04361	-0.027918	2.14749	2.14749	2.14749	0.013358
2.1036	-0.020394	2.1036	-0.019506	2.20995	2.20995	2.20995	0.021218
2.16284	-0.018588	2.16284	-0.01454	2.27243	2.27243	2.27243	0.032874
2.22206	-0.026656	2.22206	-0.010804	2.33496	2.33496	2.33496	0.007666
2.28131	-0.020724	2.28131	-0.0183	2.39725	2.39725	2.39725	0.003748
2.34074	-0.02458	2.34074	-0.018066	2.45951	2.45951	2.45951	0.003774
2.40063	-0.019894	2.40063	-0.025954	2.522	2.522	2.522	0.0064
2.46036	-0.021062	2.46036	-0.008178	2.58447	2.58447	2.58447	-0.022118
2.51985	-0.03155	2.51985	-0.01323	2.64705	2.64705	2.64705	-0.018114
2.57925	-0.026862	2.57925	-0.018822	2.70945	2.70945	2.70945	-0.02396
2.6391	-0.027878	2.6391	-0.02389	2.77195	2.77195	2.77195	-0.001376
2.69883	-0.027742	2.69883	-0.019176	2.83445	2.83445	2.83445	-0.02954
2.7586	-0.026008	2.7586	-0.036634	2.89697	2.89697	2.89697	-0.007334
2.81797	-0.02535	2.81797	-0.041418	2.95946	2.95946	2.95946	-0.007406
2.87757	-0.030878	2.87757	-0.018652	3.02198	3.02198	3.02198	0.007616
2.93762	-0.02552	2.93762	-0.027208	3.08443	3.08443	3.08443	0.007668
2.9972	-0.032908	2.9972	-0.008204	3.14689	3.14689	3.14689	-0.01068
3.05663	-0.02746	3.05663	-0.023402	3.20952	3.20952	3.20952	0.002456
3.11606	-0.033358	3.11606	-0.010852	3.27202	3.27202	3.27202	0.0178
3.17543	-0.031928	3.17543	-0.025732	3.33447	3.33447	3.33447	0.0136
3.23513	-0.036066	3.23513	-0.026562	3.39707	3.39707	3.39707	0.008678
3.29512	-0.030488	3.29512	-0.018848	3.45945	3.45945	3.45945	0.01514
3.35509	-0.031284	3.35509	-0.026758	3.52189	3.52189	3.52189	0.009706
3.41446	-0.026304	3.41446	-0.027746	3.58414	3.58414	3.58414	0.013512
3.47419	-0.028158	3.47419	-0.023472	3.64648	3.64648	3.64648	0.021022
3.53374	-0.029548	3.53374	-0.024316	3.70847	3.70847	3.70847	0.0152
3.59359	-0.031088	3.59359	-0.0287843	3.77508	3.77508	3.77508	0.02245
3.6532	-0.033406	3.6532	-0.042736	3.8372	3.8372	3.8372	0.021376
3.71313	-0.030246	3.71313	-0.033142	3.89951	3.89951	3.89951	0.026222
3.77263	-0.029072	3.77263	-0.025892	3.962	3.962	3.962	0.030872
3.83215	-0.026324	3.83215	-0.054066	4.0248	4.0248	4.0248	0.027638
3.8918	-0.031856	3.8918	-0.03236	4.08746	4.08746	4.08746	0.033082
3.95156	-0.031088	3.95156	-0.028674	4.15029	4.15029	4.15029	0.071424
4.01113	-0.03072	4.01113	-0.041908	4.21327	4.21327	4.21327	0.056252
4.07114	-0.030488	4.07114	-0.012376	4.27607	4.27607	4.27607	0.088028
4.13098	-0.033002	4.13098	-0.0347913	4.33846	4.33846	4.33846	0.081386
4.19062	-0.029306	4.19062	-0.023742	4.40096	4.40096	4.40096	0.101932
4.25075	-0.034346	4.25075	-0.023486	4.46349	4.46349	4.46349	0.11017
4.31062	-0.033738	4.31062	-0.0405495	4.52597	4.52597	4.52597	0.122342
4.36997	-0.033358	4.36997	-0.033922	4.58845	4.58845	4.58845	0.127564
4.42966	-0.03083	4.42966	-0.014418	4.65095	4.65095	4.65095	0.163026
4.48936	-0.032832	4.48936	-0.0385374	4.71351	4.71351	4.71351	0.156826
4.5491	-0.026106	4.5491	-0.0239377	4.77597	4.77597	4.77597	0.16271
4.60912	-0.032468	4.60912	-0.0368281	4.83852	4.83852	4.83852	0.171144
4.66867	-0.03209	4.66867	-0.0324553	4.90104	4.90104	4.90104	0.177198
4.72863	-0.032394	4.72863	-0.0549063	4.96348	4.96348	4.96348	0.212206
4.78852	-0.033552	4.78852	-0.044836	5.02604	5.02604	5.02604	0.225442
4.84801	-0.032688	4.84801	-0.027306	5.08858	5.08858	5.08858	0.216616
4.90771	-0.035808	4.90771	-0.0288686	5.15076	5.15076	5.15076	0.239088
4.96756	-0.036814	4.96756	-0.015662	5.21297	5.21297	5.21297	0.274014
5.02727	-0.03668	5.02727	-0.030432	5.27552	5.27552	5.27552	0.27637
5.08718	-0.040328	5.08718	-0.024108	5.338	5.338	5.338	0.289968
5.14708	-0.040938	5.14708	-0.001758	5.4005	5.4005	5.4005	0.289416
5.20669	-0.044164	5.20669	-0.005028	5.46303	5.46303	5.46303	0.305042
5.26672	-0.04327	5.26672	-0.024352	5.52551	5.52551	5.52551	0.317492
5.32667	-0.04161	5.32667	-0.01997	5.58813	5.58813	5.58813	0.3261
5.38663	-0.038692	5.38663	-0.044776	5.65012	5.65012	5.65012	0.357754
5.44629	-0.04055	5.44629	-0.019982	5.71243	5.71243	5.71243	0.361304
5.50603	-0.039328	5.50603	-0.03429	5.77481	5.77481	5.77481	0.372938
5.5653	-0.040146	5.5653	-0.018896	5.83703	5.83703	5.83703	0.391506
5.62475	-0.038486	5.62475	-0.0192361	5.89949	5.89949	5.89949	0.411404
5.68465	-0.033526	5.68465	-0.021898	5.96196	5.96196	5.96196	0.406898
5.74465	-0.034846	5.74465	-0.011646	6.02399	6.02399	6.02399	0.405264
5.80473	-0.034726	5.80473	-0.0436897	6.08652	6.08652	6.08652	0.428566
5.86495	-0.032138	5.86495	-0.025254	6.14863	6.14863	6.14863	0.442106
5.92669	-0.034908	5.92669	-0.028684	6.21097	6.21097	6.21097	0.44125
5.98721	-0.031732	5.98721	-0.02777	6.27348	6.27348	6.27348	0.457058
6.04743	-0.036508	6.04743	-0.035326	6.3356	6.3356	6.3356	0.485352
6.10779	-0.035442	6.10779	-0.04509	6.39804	6.39804	6.39804	0.49556
6.16774	-0.034224	6.16774	-0.04962	6.46049	6.46049	6.46049	0.491236
6.2278	-0.037082	6.2278	-0.028148	6.52306	6.52306	6.52306	0.503164
6.28767	-0.03785	6.28767	-0.033436	6.58546	6.58546	6.58546	0.505044
6.34775	-0.034762	6.34775	-0.040772	6.64793	6.64793	6.64793	0.523806
6.40785	-0.03686	6.40785	-0.0596543	6.71042	6.71042	6.71042	0.535438
6.46778	-0.035908	6.46778	-0.045214	6.7729	6.7729	6.7729	0.542874
6.52769	-0.036606	6.52769	-0.054834	6.8355	6.8355	6.8355	0.54679
6.58775	-0.03674	6.58775	-0.028002	6.89799	6.89799	6.89799	0.550708
6.64782	-0.031794	6.64782	-0.03539	6.96046	6.96046	6.96046	0.567968
6.70807	-0.040658	6.70807	-0.034472	7.02299	7.02299	7.02299	0.572122
6.76824	-0.03912	6.76824	-0.050258	7.08543	7.08543	7.08543	0.58937
6.82842	-0.039192	6.82842	-0.0576436	7.14755	7.14755	7.14755	0.59851
6.88866	-0.043184	6.88866	-0.044346	7.20999	7.20999	7.20999	0.602002
6.94827	-0.042722	6.94827	-0.047716	7.27215	7.27215	7.27215	0.60205
7.00825	-0.039656	7.00825	-0.059704	7.33451	7.33451	7.33451	0.60835
7.06829	-0.04116	7.06829	-0.05592	7.39663	7.39663	7.39663	0.622768
7.12859	-0.037826	7.12859	-0.071046	7.45901	7.45901	7.45901	0.625552
7.18924	-0.037252	7.18924	-0.048776	7.52157	7.52157	7.52157	0.638892
7.24973	-0.039706	7.24973	-0.054016	7.58421	7.58421	7.58421	0.643752
7.31023	-0.041978	7.31023	-0.0571055	7.64673	7.64673	7.64673	0.638918
7.37045	-0.037924	7.37045	-0.098486	7.70912	7.70912	7.70912	0.649634
7.43031	-0.036822	7.43031	-0.072874	7.77148	7.77148	7.77148	0.656398
7.49031	-0.040756	7.49031	-0.060082	7.83401	7.83401	7.83401	0.65514
7.55023	-0.037876	7.55023	-0.075706	7.89646	7.89646	7.89646	0.667994
7.61038	-0.040658	7.61038	-0.053112	7.9589	7.9589	7.9589	0.684328
7.67027	-0.041424	7.67027	-0.05377	8.02153	8.02153	8.02153	0.683816
7.73066	-0.045466	7.73066	-0.043564	8.08391	8.08391	8.08391	0.68998
7.79103	-0.043732	7.79103	-0.042016	8.14666	8.14666	8.14666	0.699878
7.85127	-0.041072	7.85127	-0.0379873	8.20903	8.20903	8.20903	0.708548
7.91168	-0.047346	7.91168	-0.048952	8.27146	8.27146	8.27146	0.71333
7.97175	-0.046726	7.97175	-0.045862	8.33362	8.33362	8.33362	0.712392
8.03187	-0.046114	8.03187	-0.057178	8.39602	8.39602	8.39602	0.72898
8.0917	-0.050546	8.0917	-0.06211	8.45858	8.45858	8.45858	0.738392
8.15175	-0.046052	8.15175	-0.050256	8.52089	8.52089	8.52089	0.73031
8.21181	-0.055974	8.21181	-0.035194	8.58343	8.58343	8.58343	0.754784
8.27178	-0.055454	8.27178	-0.039818	8.64593	8.64593	8.64593	0.749012
8.33199	-0.055088	8.33199	-0.039879	8.7085	8.7085	8.7085	0.752688
8.39228	-0.051328	8.39228	-0.026548	8.77079	8.77079	8.77079	0.76293
8.45228	-0.055588	8.45228	-0.027696	8.83297	8.83297	8.83297	0.769326
8.51267	-0.055294	8.51267	-0.030004	8.89543	8.89543	8.89543	0.771216
8.5732	-0.056084	8.5732	-0.033386	8.95804	8.95804	8.95804	0.773782
8.63355	-0.054134	8.63355	-0.034716	9.02047	9.02047	9.02047	0.781876
8.6938	-0.05804	8.6938	-0.040016	9.08299	9.08299	9.08299	0.773596
8.75376	-0.053414	8.75376	-0.042772	9.14554	9.14554	9.14554	0.80353
8.81388	-0.051682	8.81388	-0.0527204	9.20791	9.20791	9.20791	0.792104
8.87426	-0.048836	8.87426	-0.042576	9.27041	9.27041	9.27041	0.786002
8.93441	-0.05334	8.93441	-0.061938	9.33293	9.33293	9.33293	0.79563
8.99506	-0.052804	8.99506	-0.062184	9.39556	9.39556	9.39556	0.794606
9.05522	-0.049506	9.05522	-0.0545419	9.45804	9.45804	9.45804	0.793984
9.11535	-0.04681	9.11535	-0.042076	9.52044	9.52044	9.52044	0.798756
9.17575	-0.047968	9.17575	-0.032862	9.58318	9.58318	9.58318	0.81798
9.23582	-0.053694	9.23582	-0.046814	9.64601	9.64601	9.64601	0.808412
9.29578	-0.057944	9.29578	-0.056236	9.70848	9.70848	9.70848	0.816542
9.35583	-0.054426	9.35583	-0.042834	9.77101	9.77101	9.77101	0.810512
9.41583	-0.051754	9.41583	-0.036938	9.83349	9.83349	9.83349	0.824634
9.47584	-0.051778	9.47584	-0.043358	9.89606	9.89606	9.89606	0.827284
9.53591	-0.051558	9.53591	-0.051928	9.95861	9.95861	9.95861	0.827004
9.59621	-0.04919	9.59621	-0.065918	10.021	10.021	10.021	0.843986
9.65638	-0.045284	9.65638	-0.047656	10.0835	10.0835	10.0835	0.842958
9.71672	-0.046124	9.71672	-0.059218	10.146	10.146	10.146	0.84042
9.77685	-0.048752	9.77685	-0.035204	10.2085	10.2085	10.2085	0.85906
9.83707	-0.049956	9.83707	-0.034618	10.271	10.271	10.271	0.848488
9.89739	-0.05786	9.89739	-0.0365103	10.3334	10.3334	10.3334	0.85823
9.95692	-0.05671	9.95692	-0.03866	10.396	10.396	10.396	0.854284
10.0168	-0.050338	10.0168	-0.042456	10.4585	10.4585	10.4585	0.857288
10.077	-0.053878	10.077	-0.043372	10.521	10.521	10.521	0.88046
10.1374	-0.05692	10.1374	-0.03716	10.5835	10.5835	10.5835	0.880044
10.1974	-0.05693	10.1974	-0.032188	10.646	10.646	10.646	0.873388
10.2576	-0.052718	10.2576	-0.048194	10.7085	10.7085	10.7085	0.868776
10.3177	-0.050948	10.3177	-0.05564	10.7711	10.7711	10.7711	0.885756
10.3781	-0.05019	10.3781	-0.06173	10.8335	10.8335	10.8335	0.885292
10.4387	-0.0466	10.4387	-0.056286	10.896	10.896	10.896	0.888344
10.499	-0.049324	10.499	-0.0646729	10.9585	10.9585	10.9585	0.88467
10.5595	-0.057052	10.5595	-0.0471808	11.021	11.021	11.021	0.894898
10.6197	-0.053816	10.6197	-0.04862	11.0835	11.0835	11.0835	0.888454
10.6797	-0.051678	10.6797	-0.05642	11.1459	11.1459	11.1459	0.879202
10.7399	-0.053866	10.7399	-0.046056	11.2085	11.2085	11.2085	0.89064
10.8	-0.051326	10.8	-0.052074	11.2711	11.2711	11.2711	0.910644
10.8603	-0.053416	10.8603	-0.0612664	11.334	11.334	11.334	0.903322
10.9203	-0.050764	10.9203	-0.0594837	11.3969	11.3969	11.3969	0.90991
10.9806	-0.055134	10.9806	-0.038928	11.4595	11.4595	11.4595	0.90635
11.0408	-0.05777	11.0408	-0.058544	11.522	11.522	11.522	0.924498
11.1009	-0.053868	11.1009	-0.053038	11.5845	11.5845	11.5845	0.905388
11.1611	-0.055186	11.1611	-0.060448	11.6472	11.6472	11.6472	0.921474
11.2214	-0.049398	11.2214	-0.071666	11.7097	11.7097	11.7097	0.930962
11.2818	-0.052814	11.2818	-0.053796	11.772	11.772	11.772	0.933764
11.3421	-0.05699	11.3421	-0.052854	11.8345	11.8345	11.8345	0.920632
11.4024	-0.059468	11.4024	-0.060398	11.897	11.897	11.897	0.928776
11.4629	-0.061372	11.4629	-0.074024	11.9591	11.9591	11.9591	0.919434
11.5235	-0.054414	11.5235	-0.057508	12.0215	12.0215	12.0215	0.921462
11.5839	-0.05631	11.5839	-0.052356	12.084	12.084	12.084	0.911988
11.6445	-0.05322	11.6445	-0.056406	12.1466	12.1466	12.1466	0.922268
11.7048	-0.055294	11.7048	-0.051648	12.2091	12.2091	12.2091	0.93523
11.7653	-0.053464	11.7653	-0.058924	12.2715	12.2715	12.2715	0.940286
11.8258	-0.054784	11.8258	-0.044786	12.334	12.334	12.334	0.939054
11.8859	-0.05871	11.8859	-0.063258	12.3965	12.3965	12.3965	0.94109
11.946	-0.056646	11.946	-0.068284	12.459	12.459	12.459	0.927724
12.0069	-0.047822	12.0069	-0.048388	12.5216	12.5216	12.5216	0.927088
12.0677	-0.052086	12.0677	-0.055334	12.5847	12.5847	12.5847	0.9433
12.1282	-0.05422	12.1282	-0.049756	12.648	12.648	12.648	0.95006
12.1888	-0.058528	12.1888	-0.055288	12.7105	12.7105	12.7105	0.954812
12.249	-0.068942	12.249	-0.050672	12.773	12.773	12.773	0.944974
12.3095	-0.06512	12.3095	-0.040234	12.8355	12.8355	12.8355	0.964516
12.3699	-0.063364	12.3699	-0.046862	12.8977	12.8977	12.8977	0.957864
12.4303	-0.061654	12.4303	-0.060166	12.9601	12.9601	12.9601	0.952196
12.4905	-0.061764	12.4905	-0.0545883	13.0227	13.0227	13.0227	0.966456
12.5512	-0.057844	12.5512	-0.035716	13.0851	13.0851	13.0851	0.97162
12.6117	-0.0551	12.6117	-0.05221	13.1476	13.1476	13.1476	0.95989
12.6721	-0.052864	12.6721	-0.054002	13.21	13.21	13.21	0.976636
12.7324	-0.05776	12.7324	-0.052382	13.2724	13.2724	13.2724	0.98152
12.7931	-0.058944	12.7931	-0.064086	13.3346	13.3346	13.3346	0.972926
12.8538	-0.058456	12.8538	-0.058056	13.3973	13.3973	13.3973	0.959106
12.9145	-0.059368	12.9145	-0.054078	13.46	13.46	13.46	0.985266
12.9749	-0.053986	12.9749	-0.055858	13.5225	13.5225	13.5225	0.974658
13.0351	-0.057762	13.0351	-0.0547361	13.5849	13.5849	13.5849	0.98671
13.0958	-0.052546	13.0958	-0.05542	13.6476	13.6476	13.6476	0.977432
13.1563	-0.055158	13.1563	-0.047448	13.7101	13.7101	13.7101	0.98529
13.2164	-0.05621	13.2164	-0.0571046	13.7726	13.7726	13.7726	0.991492
13.2764	-0.066022	13.2764	-0.031738	13.8351	13.8351	13.8351	1.00281
13.3369	-0.0598	13.3369	-0.05316	13.8975	13.8975	13.8975	0.985452
13.3974	-0.062264	13.3974	-0.044972	13.9601	13.9601	13.9601	1.0002
13.4581	-0.05611	13.4581	-0.061168	14.0225	14.0225	14.0225	1.0007
13.5189	-0.062374	13.5189	-0.051534	14.085	14.085	14.085	0.970508
13.5792	-0.061078	13.5792	-0.0334472	14.1476	14.1476	14.1476	0.988966
13.6394	-0.063474	13.6394	-0.031384	14.2109	14.2109	14.2109	0.989234
13.6997	-0.064206	13.6997	-0.059486	14.2771	14.2771	14.2771	0.997646
13.7599	-0.056392	13.7599	-0.055394	14.3393	14.3393	14.3393	0.994986
13.8199	-0.061494	13.8199	-0.05735	14.4016	14.4016	14.4016	1.0117
13.8799	-0.06401	13.8799	-0.0473272	14.464	14.464	14.464	1.00249
13.9404	-0.063766	13.9404	-0.0561409	14.5267	14.5267	14.5267	1.0018
14.0011	-0.064048	14.0011	-0.048924	14.5901	14.5901	14.5901	1.00603
14.0619	-0.062656	14.0619	-0.035656	14.6531	14.6531	14.6531	1.01734
14.1223	-0.062726	14.1223	-0.048034	14.7162	14.7162	14.7162	1.02512
14.1831	-0.064536	14.1831	-0.0392809	14.7797	14.7797	14.7797	1.00715
14.2436	-0.061446	14.2436	-0.046606	14.8432	14.8432	14.8432	1.00786
14.304	-0.057844	14.304	-0.04365	14.9066	14.9066	14.9066	1.01634
14.3647	-0.064912	14.3647	-0.04795	14.9693	14.9693	14.9693	1.0146
14.4249	-0.062386	14.4249	-0.058104	15.0323	15.0323	15.0323	1.03228
14.4855	-0.06213	14.4855	-0.06626	15.0951	15.0951	15.0951	1.0423
14.5462	-0.063742	14.5462	-0.057518	15.1582	15.1582	15.1582	1.03584
14.6071	-0.058798	14.6071	-0.055308	15.2212	15.2212	15.2212	1.02531
14.6795	-0.06064	14.6795	-0.044032	15.2846	15.2846	15.2846	1.03659
14.7573	-0.056576	14.7573	-0.046472	15.3471	15.3471	15.3471	1.02949
14.8175	-0.059738	14.8175	-0.034192	15.4099	15.4099	15.4099	1.02461
14.8782	-0.062606	14.8782	-0.03745	15.4728	15.4728	15.4728	1.04295
14.9389	-0.059346	14.9389	-0.0575331	15.5355	15.5355	15.5355	1.04179
14.9994	-0.060394	14.9994	-0.03716	15.5986	15.5986	15.5986	1.05213
15.06	-0.057406	15.06	-0.06355	15.6616	15.6616	15.6616	1.0293
15.1205	-0.059932	15.1205	-0.04785	15.724	15.724	15.724	1.03837
15.1809	-0.062544	15.1809	-0.045348	15.787	15.787	15.787	1.04806
15.2414	-0.061922	15.2414	-0.034752	15.8496	15.8496	15.8496	1.03391
15.3023	-0.055624	15.3023	-0.02351	15.9121	15.9121	15.9121	1.04965
15.3631	-0.061604	15.3631	-0.050842	15.9749	15.9749	15.9749	1.04909
15.4241	-0.057064	15.4241	-0.0624	16.0379	16.0379	16.0379	1.05356
15.4849	-0.06108	15.4849	-0.060204	16.1015	16.1015	16.1015	1.04545
15.545	-0.057064	15.545	-0.0457254	16.1649	16.1649	16.1649	1.04544
15.6057	-0.06048	15.6057	-0.03639	16.2281	16.2281	16.2281	1.05895
15.6665	-0.055598	15.6665	-0.038428	16.2906	16.2906	16.2906	1.04862
15.727	-0.061004	15.727	-0.021008	16.3531	16.3531	16.3531	1.05503
15.7877	-0.064314	15.7877	-0.042078	16.4162	16.4162	16.4162	1.04846
15.8509	-0.063496	15.8509	-0.04602	16.4794	16.4794	16.4794	1.05836
15.9151	-0.059884	15.9151	-0.029602	16.5428	16.5428	16.5428	1.06847
15.9754	-0.063998	15.9754	-0.03423	16.6061	16.6061	16.6061	1.04924
16.0371	-0.061494	16.0371	-0.050464	16.6691	16.6691	16.6691	1.05129
16.0986	-0.058566	16.0986	-0.05565	16.732	16.732	16.732	1.07108
16.1601	-0.057382	16.1601	-0.040126	16.795	16.795	16.795	1.06327
16.2214	-0.058468	16.2214	-0.051612	16.858	16.858	16.858	1.06007
16.2828	-0.0596	16.2828	-0.039916	16.9207	16.9207	16.9207	1.05543
16.3441	-0.062836	16.3441	-0.0381334	16.9835	16.9835	16.9835	1.06095
16.4052	-0.059468	16.4052	-0.045726	17.0463	17.0463	17.0463	1.05513
16.4665	-0.063264	16.4665	-0.041088	17.1094	17.1094	17.1094	1.07633
16.5279	-0.063216	16.5279	-0.03667	17.1727	17.1727	17.1727	1.06522
16.589	-0.064156	16.589	-0.0347771	17.2358	17.2358	17.2358	1.06434
16.6499	-0.064644	16.6499	-0.046764	17.299	17.299	17.299	1.07736
16.7113	-0.064754	16.7113	-0.0365961	17.3622	17.3622	17.3622	1.0699
16.7733	-0.070346	16.7733	-0.032714	17.4251	17.4251	17.4251	1.08093
16.8349	-0.071298	16.8349	-0.044714	17.4884	17.4884	17.4884	1.07016
16.8962	-0.067514	16.8962	-0.018578	17.5515	17.5515	17.5515	1.07566
16.9579	-0.065206	16.9579	-0.038146	17.6146	17.6146	17.6146	1.08522
17.0191	-0.07208	17.0191	-0.022534	17.6775	17.6775	17.6775	1.06758
17.0805	-0.065048	17.0805	-0.037108	17.7406	17.7406	17.7406	1.08077
17.1416	-0.065792	17.1416	-0.037122	17.8031	17.8031	17.8031	1.07742
17.2027	-0.063376	17.2027	-0.041248	17.866	17.866	17.866	1.08319
17.2642	-0.066474	17.2642	-0.029432	17.9286	17.9286	17.9286	1.07694
17.3255	-0.065	17.3255	-0.030384	17.9913	17.9913	17.9913	1.06816
17.3865	-0.065206	17.3865	-0.02224	18.0547	18.0547	18.0547	1.08788
17.4476	-0.068906	17.4476	-0.019212	18.1172	18.1172	18.1172	1.08275
17.5083	-0.064314	17.5083	-0.01935	18.1797	18.1797	18.1797	1.09172
17.5699	-0.068856	17.5699	-0.035986	18.2425	18.2425	18.2425	1.09643
17.6313	-0.06263	17.6313	-0.03872	18.3053	18.3053	18.3053	1.09446
17.6923	-0.061762	17.6923	-0.035376	18.3681	18.3681	18.3681	1.09197
17.7535	-0.065718	17.7535	-0.023132	18.4312	18.4312	18.4312	1.07616
17.8151	-0.0623	17.8151	-0.022168	18.4942	18.4942	18.4942	1.09403
17.8767	-0.068736	17.8767	-0.012268	18.5568	18.5568	18.5568	1.08955
17.9375	-0.066986	17.9375	-0.0305043	18.6202	18.6202	18.6202	1.09323
17.9992	-0.067222	17.9992	-0.037022	18.6833	18.6833	18.6833	1.08747
18.0604	-0.068344	18.0604	-0.029696	18.7462	18.7462	18.7462	1.10743
18.1222	-0.06694	18.1222	-0.041126	18.8097	18.8097	18.8097	1.10991
18.184	-0.063912	18.184	-0.023046	18.8727	18.8727	18.8727	1.09619
18.2452	-0.06296	18.2452	-0.033472	18.9358	18.9358	18.9358	1.10263
18.3067	-0.065792	18.3067	-0.02594	18.9993	18.9993	18.9993	1.10709
18.3682	-0.06865	18.3682	-0.03021	19.0622	19.0622	19.0622	1.08552
18.4296	-0.06551	18.4296	-0.010866	19.1252	19.1252	19.1252	1.10579
18.4909	-0.06573	18.4909	-0.040676	19.188	19.188	19.188	1.10067
18.5523	-0.066292	18.5523	-0.0494875	19.2511	19.2511	19.2511	1.11343
18.6137	-0.063572	18.6137	-0.025684	19.3141	19.3141	19.3141	1.09671
18.6748	-0.065058	18.6748	-0.052026	19.3771	19.3771	19.3771	1.11408
18.7362	-0.068148	18.7362	-0.026084	19.4396	19.4396	19.4396	1.11357
18.7975	-0.067792	18.7975	-0.009472	19.5025	19.5025	19.5025	1.09774
18.8593	-0.071078	18.8593	-0.019788	19.5656	19.5656	19.5656	1.10382
18.9209	-0.069904	18.9209	-0.0144529	19.6286	19.6286	19.6286	1.10525
18.9822	-0.066452	18.9822	-0.02517	19.6914	19.6914	19.6914	1.09663
19.0435	-0.065904	19.0435	-0.025514	19.7546	19.7546	19.7546	1.10537
19.1047	-0.069674	19.1047	-0.01106	19.8171	19.8171	19.8171	1.10902
19.1664	-0.069834	19.1664	-0.015576	19.8796	19.8796	19.8796	1.11644
19.2277	-0.063886	19.2277	-0.0273437	19.9423	19.9423	19.9423	1.11046
19.2894	-0.069554	19.2894	-0.023426	20.0048	20.0048	20.0048	1.122
19.3508	-0.067804	19.3508	-0.015112	20.0677	20.0677	20.0677	1.13106
19.4123	-0.072494	19.4123	-0.0203	20.1305	20.1305	20.1305	1.13574
19.4738	-0.070162	19.4738	0.00264	20.1935	20.1935	20.1935	1.12172
19.5352	-0.065328	19.5352	-0.016024	20.2565	20.2565	20.2565	1.11455
19.5968	-0.073422	19.5968	-0.004772	20.3197	20.3197	20.3197	1.11989
19.6582	-0.065094	19.6582	-0.007912	20.3821	20.3821	20.3821	1.11959
19.7196	-0.06589	19.7196	-0.025464	20.4448	20.4448	20.4448	1.12271
19.7812	-0.070686	19.7812	-0.012024	20.5078	20.5078	20.5078	1.12081
19.8436	-0.065252	19.8436	-0.020376	20.5707	20.5707	20.5707	1.1214
19.905	-0.067366	19.905	-0.011876	20.6336	20.6336	20.6336	1.14128
19.9668	-0.06546	19.9668	-0.026842	20.6965	20.6965	20.6965	1.12528
20.0283	-0.06512	20.0283	-0.025708	20.7599	20.7599	20.7599	1.13745
20.0899	-0.075008	20.0899	-0.01433	20.8226	20.8226	20.8226	1.12636
20.1511	-0.072616	20.1511	-0.016736	20.8856	20.8856	20.8856	1.1385
20.2124	-0.06905	20.2124	-0.018982	20.9486	20.9486	20.9486	1.12732
20.2741	-0.067062	20.2741	-0.018456	21.0115	21.0115	21.0115	1.11726
20.3357	-0.065866	20.3357	-0.013452	21.0746	21.0746	21.0746	1.123
20.3972	-0.063362	20.3972	-0.002868	21.1375	21.1375	21.1375	1.13772
20.4587	-0.070444	20.4587	0.002882	21.2001	21.2001	21.2001	1.13887
20.5203	-0.070368	20.5203	-0.011108	21.263	21.263	21.263	1.14323
20.5817	-0.064208	20.5817	-0.015672	21.3262	21.3262	21.3262	1.13454
20.6429	-0.068404	20.6429	0.00425	21.3893	21.3893	21.3893	1.14465
20.7047	-0.068148	20.7047	-0.002306	21.4526	21.4526	21.4526	1.14295
20.7663	-0.06363	20.7663	-0.00642	21.5155	21.5155	21.5155	1.14883
20.8281	-0.06639	20.8281	0.00403	21.5784	21.5784	21.5784	1.14182
20.8895	-0.072238	20.8895	-0.004494	21.6412	21.6412	21.6412	1.1559
20.9509	-0.072274	20.9509	-0.01118	21.7045	21.7045	21.7045	1.14064
21.0124	-0.069038	21.0124	-0.016762	21.7674	21.7674	21.7674	1.1485
21.0738	-0.069614	21.0738	-0.005456	21.8312	21.8312	21.8312	1.15688
21.1352	-0.068538	21.1352	-0.009496	21.8948	21.8948	21.8948	1.1647
21.1961	-0.069088	21.1961	-0.012806	21.9582	21.9582	21.9582	1.13678
21.2571	-0.068344	21.2571	-0.0041	22.0221	22.0221	22.0221	1.14095
21.3187	-0.069368	21.3187	-0.004664	22.0854	22.0854	22.0854	1.16797
21.3805	-0.07064	21.3805	0.008912	22.1486	22.1486	22.1486	1.15553
21.4423	-0.069394	21.4423	-0.02118	22.2121	22.2121	22.2121	1.15766
21.5038	-0.065718	21.5038	-0.010144	22.2753	22.2753	22.2753	1.15946
21.5655	-0.07032	21.5655	-0.002964	22.3381	22.3381	22.3381	1.14329
21.6271	-0.069932	21.6271	-0.00734634	22.4009	22.4009	22.4009	1.16679
21.6889	-0.069024	21.6889	0.000342	22.4638	22.4638	22.4638	1.15214
21.7505	-0.069748	21.7505	-0.014368	22.5267	22.5267	22.5267	1.15609
21.8123	-0.075874	21.8123	-0.01262	22.5901	22.5901	22.5901	1.15303
21.8737	-0.06605	21.8737	-0.016246	22.6532	22.6532	22.6532	1.16095
21.9352	-0.077436	21.9352	-0.010022	22.7166	22.7166	22.7166	1.14918
21.9965	-0.07043	21.9965	-0.00199	22.7801	22.7801	22.7801	1.15788
22.0584	-0.07313	22.0584	0.00681	22.8432	22.8432	22.8432	1.1632
22.121	-0.071332	22.121	-0.007264	22.9071	22.9071	22.9071	1.17201
22.1826	-0.069978	22.1826	-0.001976	22.9705	22.9705	22.9705	1.16447
22.2445	-0.070238	22.2445	0.00253	23.0337	23.0337	23.0337	1.16178
22.3063	-0.072626	22.3063	0.003882	23.0969	23.0969	23.0969	1.16652
22.3681	-0.07209	22.3681	0.0083	23.16	23.16	23.16	1.15974
22.4299	-0.070872	22.4299	0.004846	23.2233	23.2233	23.2233	1.15021
22.4917	-0.07358	22.4917	-0.016526	23.2864	23.2864	23.2864	1.15788
22.5534	-0.073604	22.5534	0.01079	23.3503	23.3503	23.3503	1.16671
22.6151	-0.0748	22.6151	0.003844	23.414	23.414	23.414	1.16883
22.6764	-0.071872	22.6764	0.01454	23.4779	23.4779	23.4779	1.17526
22.7387	-0.07191	22.7387	0.009716	23.5412	23.5412	23.5412	1.18294
22.8004	-0.072432	22.8004	0.010242	23.6044	23.6044	23.6044	1.16471
22.862	-0.071056	22.862	-0.004368	23.6678	23.6678	23.6678	1.1729
22.9234	-0.072824	22.9234	0.000768	23.7308	23.7308	23.7308	1.17166
22.985	-0.07364	22.985	0.001978	23.7936	23.7936	23.7936	1.17619
23.0473	-0.075668	23.0473	-0.018382	23.8565	23.8565	23.8565	1.18288
23.1097	-0.072896	23.1097	-0.011596	23.9196	23.9196	23.9196	1.16936
23.171	-0.0753	23.171	0.015028	23.983	23.983	23.983	1.17337
23.2326	-0.077106	23.2326	0.00758	24.0462	24.0462	24.0462	1.18247
23.2944	-0.073324	23.2944	0.016406	24.1094	24.1094	24.1094	1.17376
23.3558	-0.0753	23.3558	0.017642	24.1725	24.1725	24.1725	1.18151
23.4174	-0.073664	23.4174	-0.009266	24.2357	24.2357	24.2357	1.16361
23.4788	-0.075228	23.4788	0.003188	24.2991	24.2991	24.2991	1.18745
23.5406	-0.074238	23.5406	0.007094	24.3621	24.3621	24.3621	1.18461
23.6025	-0.074508	23.6025	-0.0180446	24.4251	24.4251	24.4251	1.19062
23.6647	-0.070394	23.6647	-0.004346	24.4877	24.4877	24.4877	1.1824
23.7261	-0.071344	23.7261	-0.00364	24.5502	24.5502	24.5502	1.17377
23.7879	-0.075912	23.7879	0.000172	24.6134	24.6134	24.6134	1.16836
23.8496	-0.075314	23.8496	-0.003356	24.6762	24.6762	24.6762	1.1906
23.9113	-0.07435	23.9113	-0.005456	24.7393	24.7393	24.7393	1.18389
23.973	-0.072138	23.973	0.002062	24.8029	24.8029	24.8029	1.17884
24.0347	-0.07717	24.0347	0.003992	24.8656	24.8656	24.8656	1.17849
24.0963	-0.078512	24.0963	-0.009082	24.9281	24.9281	24.9281	1.18705
24.1581	-0.075214	24.1581	-0.001466	24.9908	24.9908	24.9908	1.18443
24.2198	-0.076668	24.2198	0.01315	25.0541	25.0541	25.0541	1.18676
24.2813	-0.078706	24.2813	0.002708	25.1174	25.1174	25.1174	1.19
24.3427	-0.069782	24.3427	-0.015734	25.1807	25.1807	25.1807	1.1896
24.4043	-0.076816	24.4043	0.012988	25.2441	25.2441	25.2441	1.18969
24.4662	-0.077352	24.4662	0.001272	25.3075	25.3075	25.3075	1.20153
24.5279	-0.070454	24.5279	-0.00569	25.3711	25.3711	25.3711	1.18002
24.5892	-0.069748	24.5892	0.008338	25.4343	25.4343	25.4343	1.20701
24.6497	-0.07512	24.6497	-0.018542	25.4974	25.4974	25.4974	1.20016
24.7111	-0.079708	24.7111	0.000682	25.5603	25.5603	25.5603	1.20294
24.7725	-0.073726	24.7725	0.021742	25.6236	25.6236	25.6236	1.21624
24.8336	-0.075666	24.8336	-0.001464	25.6862	25.6862	25.6862	1.20525
24.8945	-0.078428	24.8945	-0.007446	25.7494	25.7494	25.7494	1.19368
24.9556	-0.074848	24.9556	0.007678	25.8122	25.8122	25.8122	1.20481
25.0169	-0.076022	25.0169	0.000882	25.8753	25.8753	25.8753	1.19422
25.0779	-0.076254	25.0779	-0.002928	25.9392	25.9392	25.9392	1.20417
25.139	-0.075448	25.139	-0.014098	26.0022	26.0022	26.0022	1.19875
25.2001	-0.077596	25.2001	0.010782	26.0653	26.0653	26.0653	1.20432
25.2615	-0.081304	25.2615	-0.015748	26.1285	26.1285	26.1285	1.19115
25.3225	-0.07735	25.3225	0.015296	26.1916	26.1916	26.1916	1.21571
25.3839	-0.078366	25.3839	0.001988	26.2554	26.2554	26.2554	1.20347
25.446	-0.073934	25.446	0.007486	26.3186	26.3186	26.3186	1.18959
25.5075	-0.076716	25.5075	0.019312	26.3812	26.3812	26.3812	1.21131
25.5689	-0.076972	25.5689	0.007364	26.4442	26.4442	26.4442	1.2109
25.6301	-0.077264	25.6301	-0.018738	26.5074	26.5074	26.5074	1.20927
25.6915	-0.076816	25.6915	-0.019998	26.5712	26.5712	26.5712	1.2124
25.7533	-0.083564	25.7533	-0.009802	26.6348	26.6348	26.6348	1.21024
25.8148	-0.073826	25.8148	-0.011168	26.6981	26.6981	26.6981	1.21724
25.8762	-0.074914	25.8762	-0.003062	26.7611	26.7611	26.7611	1.21541
25.9375	-0.073078	25.9375	-0.007056	26.8239	26.8239	26.8239	1.20836
25.9987	-0.068904	25.9987	-0.025206	26.8867	26.8867	26.8867	1.22825
26.0597	-0.074212	26.0597	-0.00298	26.95	26.95	26.95	1.21019
26.1209	-0.074422	26.1209	0.000562	27.013	27.013	27.013	1.21087
26.182	-0.081112	26.182	-0.007934	27.0759	27.0759	27.0759	1.21169
26.2434	-0.07857	26.2434	-0.006102	27.1393	27.1393	27.1393	1.21245
26.3044	-0.07846	26.3044	-0.014052	27.2025	27.2025	27.2025	1.22891
26.366	-0.078168	26.366	0.002038	27.2655	27.2655	27.2655	1.21056
26.428	-0.077206	26.428	-0.003796	27.3288	27.3288	27.3288	1.20693
26.4895	-0.081074	26.4895	-0.02218	27.3924	27.3924	27.3924	1.20507
26.5513	-0.08492	26.5513	0.008728	27.4556	27.4556	27.4556	1.21846
26.6131	-0.080722	26.6131	0.005434	27.5192	27.5192	27.5192	1.20464
26.6751	-0.083554	26.6751	0.006948	27.5825	27.5825	27.5825	1.21994
26.7368	-0.081856	26.7368	-0.013206	27.6456	27.6456	27.6456	1.21403
26.7979	-0.076412	26.7979	0.012744	27.7091	27.7091	27.7091	1.22044
26.8595	-0.079648	26.8595	0.002148	27.7717	27.7717	27.7717	1.21812
26.9209	-0.082734	26.9209	0.00907	27.835	27.835	27.835	1.22195
26.9824	-0.07883	26.9824	-0.007604	27.8986	27.8986	27.8986	1.22413
27.0442	-0.079036	27.0442	-0.010608	27.9619	27.9619	27.9619	1.22218
27.1058	-0.078606	27.1058	0.000696	28.0251	28.0251	28.0251	1.22079
27.1665	-0.077484	27.1665	-0.009498	28.0887	28.0887	28.0887	1.21215
27.2285	-0.078388	27.2285	0.009352	28.1521	28.1521	28.1521	1.23727
27.2903	-0.078964	27.2903	-0.016502	28.2148	28.2148	28.2148	1.23168
27.352	-0.080964	27.352	-0.015378	28.2779	28.2779	28.2779	1.21766
27.4131	-0.077704	27.4131	0.00652	28.3409	28.3409	28.3409	1.22634
27.4747	-0.078304	27.4747	-0.006482	28.4038	28.4038	28.4038	1.22737
27.5365	-0.078732	27.5365	0.0016	28.4668	28.4668	28.4668	1.21508
27.598	-0.076618	27.598	0.00099	28.5299	28.5299	28.5299	1.23213
27.6599	-0.083394	27.6599	-0.007788	28.5929	28.5929	28.5929	1.21437
27.7215	-0.078766	27.7215	0.00243	28.6561	28.6561	28.6561	1.22801
27.7832	-0.081414	27.7832	8.6e-05	28.7188	28.7188	28.7188	1.2298
27.8454	-0.083662	27.8454	-0.012708	28.7819	28.7819	28.7819	1.23569
27.9067	-0.082148	27.9067	0.01648	28.8453	28.8453	28.8453	1.23567
27.9686	-0.082746	27.9686	-0.00957	28.9086	28.9086	28.9086	1.24414
28.0297	-0.08	28.0297	0.005264	28.9719	28.9719	28.9719	1.23341
28.0916	-0.081174	28.0916	0.003992	29.0354	29.0354	29.0354	1.2423
28.1535	-0.083944	28.1535	0.019264	29.0992	29.0992	29.0992	1.24983
28.215	-0.08397	28.215	0.015724	29.1623	29.1623	29.1623	1.23467
28.2764	-0.083896	28.2764	0.007042	29.2252	29.2252	29.2252	1.22885
28.3379	-0.0837	28.3379	0.000976	29.2882	29.2882	29.2882	1.23187
28.3993	-0.082296	28.3993	0.004236	29.3513	29.3513	29.3513	1.23887
28.4607	-0.082794	28.4607	-0.002648	29.4147	29.4147	29.4147	1.24125
28.5223	-0.08309	28.5223	-0.017664	29.4777	29.4777	29.4777	1.2426
28.5837	-0.081222	28.5837	-0.022242	29.5415	29.5415	29.5415	1.23478
28.6453	-0.080052	28.6453	-0.002232	29.6053	29.6053	29.6053	1.23927
28.7069	-0.081746	28.7069	-0.00088	29.6682	29.6682	29.6682	1.2542
28.7687	-0.077268	28.7687	-0.003758	29.731	29.731	29.731	1.2448
28.8308	-0.082014	28.8308	-0.007176	29.7947	29.7947	29.7947	1.24634
28.893	-0.081978	28.893	-0.001522	29.8582	29.8582	29.8582	1.2376
28.9549	-0.083346	28.9549	-0.001672	29.9212	29.9212	29.9212	1.22864
29.0166	-0.080756	29.0166	-0.005446	29.9846	29.9846	29.9846	1.25584
29.0785	-0.080392	29.0785	-0.009752	30.0479	30.0479	30.0479	1.24744
29.1407	-0.07751	29.1407	0.013256	30.1115	30.1115	30.1115	1.25471
29.2026	-0.07801	29.2026	0.006874	30.1754	30.1754	30.1754	1.26577
29.2641	-0.0784	29.2641	-0.0119	30.2386	30.2386	30.2386	1.24293
29.3255	-0.07932	29.3255	0.015184	30.3019	30.3019	30.3019	1.25216
29.3873	-0.079074	29.3873	0.00248	30.3654	30.3654	30.3654	1.25388
29.4489	-0.075422	29.4489	-0.020326	30.4288	30.4288	30.4288	1.25409
29.5107	-0.083846	29.5107	-0.006898	30.4921	30.4921	30.4921	1.25727
29.5724	-0.084346	29.5724	-0.004956	30.5562	30.5562	30.5562	1.24508
29.6341	-0.079976	29.6341	-0.006348	30.6196	30.6196	30.6196	1.23201
29.6955	-0.08652	29.6955	0.00895	30.6832	30.6832	30.6832	1.25709
29.7571	-0.081734	29.7571	0.009962	30.7463	30.7463	30.7463	1.25134
29.8184	-0.079658	29.8184	0.014466	30.8097	30.8097	30.8097	1.25335
29.8799	-0.078902	29.8799	0.003626	30.873	30.873	30.873	1.23717
29.9419	-0.08066	29.9419	0.006458	30.9361	30.9361	30.9361	1.24884
30.0038	-0.077536	30.0038	0.006592	30.9991	30.9991	30.9991	1.24462
30.0657	-0.080464	30.0657	0.012332	31.0618	31.0618	31.0618	1.25729
30.1274	-0.080892	30.1274	0.010804	31.1251	31.1251	31.1251	1.24013
30.1891	-0.078522	30.1891	-0.00033	31.1884	31.1884	31.1884	1.26879
30.2508	-0.076328	30.2508	0.011392	31.252	31.252	31.252	1.25764
30.3127	-0.07817	30.3127	-0.006578	31.3151	31.3151	31.3151	1.24842
30.3747	-0.078866	30.3747	-0.024364	31.3781	31.3781	31.3781	1.25815
30.4366	-0.089106	30.4366	0.011672	31.4412	31.4412	31.4412	1.24491
30.4979	-0.082906	30.4979	0.009118	31.5041	31.5041	31.5041	1.24536
30.5594	-0.080428	30.5594	0.004306	31.5676	31.5676	31.5676	1.25172
30.6208	-0.078632	30.6208	0.020716	31.6308	31.6308	31.6308	1.25828
30.6824	-0.085006	30.6824	0.032484	31.6938	31.6938	31.6938	1.26109
30.7441	-0.083368	30.7441	0.016846	31.757	31.757	31.757	1.2537
30.806	-0.077438	30.806	0.015892	31.8203	31.8203	31.8203	1.25146
30.868	-0.078462	30.868	-0.003612	31.8836	31.8836	31.8836	1.27774
30.9297	-0.07933	30.9297	-0.011144	31.9463	31.9463	31.9463	1.26277
30.9916	-0.07984	30.9916	-0.002196	32.0097	32.0097	32.0097	1.25747
31.0531	-0.080818	31.0531	0.01669	32.0729	32.0729	32.0729	1.26666
31.1151	-0.07918	31.1151	0.01564	32.1359	32.1359	32.1359	1.27361
31.1767	-0.073422	31.1767	0.001356	32.1993	32.1993	32.1993	1.27202
31.2381	-0.073774	31.2381	-0.000938	32.2627	32.2627	32.2627	1.25327
31.3	-0.075814	31.3	0.000376	32.3261	32.3261	32.3261	1.24539
31.3616	-0.07009	31.3616	0.016102	32.3898	32.3898	32.3898	1.27046
31.4235	-0.069748	31.4235	0.009562	32.4535	32.4535	32.4535	1.25429
31.4851	-0.064412	31.4851	0.016126	32.5163	32.5163	32.5163	1.2635
31.5464	-0.060054	31.5464	0.016346	32.5805	32.5805	32.5805	1.26635
31.6081	-0.06668	31.6081	0.00913	32.6448	32.6448	32.6448	1.26591
31.6702	-0.063732	31.6702	0.008986	32.7083	32.7083	32.7083	1.26488
31.7322	-0.063362	31.7322	0.00104	32.7716	32.7716	32.7716	1.26534
31.7946	-0.060004	31.7946	0.0026	32.8349	32.8349	32.8349	1.27169
31.8562	-0.059494	31.8562	0.015662	32.898	32.898	32.898	1.27085
31.9178	-0.059248	31.9178	0.007312	32.9608	32.9608	32.9608	1.25598
31.9801	-0.060554	31.9801	0.017348	33.024	33.024	33.024	1.27448
32.0425	-0.056136	32.0425	-0.003406	33.0873	33.0873	33.0873	1.26851
32.1043	-0.05566	32.1043	-0.016614	33.1506	33.1506	33.1506	1.28026
32.1661	-0.054134	32.1661	-0.012376	33.2138	33.2138	33.2138	1.27277
32.2281	-0.060616	32.2281	0.003382	33.2768	33.2768	33.2768	1.26534
32.2905	-0.057662	32.2905	0.007362	33.3403	33.3403	33.3403	1.27652
32.3526	-0.057832	32.3526	-0.002598	33.4034	33.4034	33.4034	1.28519
32.4146	-0.056768	32.4146	-0.001916	33.4662	33.4662	33.4662	1.27635
32.4771	-0.057698	32.4771	-0.00309	33.5293	33.5293	33.5293	1.25827
32.5392	-0.058516	32.5392	-0.012498	33.5924	33.5924	33.5924	1.27968
32.601	-0.05782	32.601	0.003274	33.6554	33.6554	33.6554	1.27609
32.6628	-0.062034	32.6628	0.008656	33.7184	33.7184	33.7184	1.27506
32.7249	-0.058956	32.7249	-0.007776	33.7815	33.7815	33.7815	1.26208
32.7869	-0.06146	32.7869	-0.001246	33.8446	33.8446	33.8446	1.26129
32.8486	-0.064962	32.8486	0.024648	33.9079	33.9079	33.9079	1.27131
32.9102	-0.066108	32.9102	0.018566	33.9708	33.9708	33.9708	1.27378
32.9717	-0.067928	32.9717	0.010754	34.0342	34.0342	34.0342	1.27537
33.0338	-0.074482	33.0338	0.03186	34.0976	34.0976	34.0976	1.29127
33.0958	-0.068086	33.0958	0.012	34.161	34.161	34.161	1.28095
33.1577	-0.068588	33.1577	0.0224	34.2241	34.2241	34.2241	1.27998
33.2198	-0.067464	33.2198	0.019802	34.287	34.287	34.287	1.29325
33.2824	-0.062558	33.2824	0.017372	34.3506	34.3506	34.3506	1.27941
33.3444	-0.059994	33.3444	-0.002698	34.414	34.414	34.414	1.28273
33.4059	-0.067636	33.4059	-0.015978	34.4772	34.4772	34.4772	1.29296
33.4675	-0.06667	33.4675	0.004982	34.5405	34.5405	34.5405	1.28822
33.5295	-0.06417	33.5295	0.01786	34.6037	34.6037	34.6037	1.28535
33.5914	-0.067794	33.5914	0.000232	34.6668	34.6668	34.6668	1.27843
33.6535	-0.064034	33.6535	-0.002	34.7302	34.7302	34.7302	1.27638
33.7157	-0.07099	33.7157	0.038696	34.7933	34.7933	34.7933	1.28059
33.7778	-0.066474	33.7778	0.025806	34.857	34.857	34.857	1.28069
33.8396	-0.067524	33.8396	0.00386	34.9194	34.9194	34.9194	1.26736
33.9019	-0.06335	33.9019	0.017396	34.9808	34.9808	34.9808	1.27307
33.9643	-0.06501	33.9643	0.023328	35.0439	35.0439	35.0439	1.28718
				35.1067	35.1067	35.1067	1.29718
				35.1696	35.1696	35.1696	1.28661
				35.2328	35.2328	35.2328	1.29922
				35.2963	35.2963	35.2963	1.28572
				35.3597	35.3597	35.3597	1.27841
				35.4237	35.4237	35.4237	1.28676
				35.4871	35.4871	35.4871	1.28779
				35.5504	35.5504	35.5504	1.28548
				35.6135	35.6135	35.6135	1.28131
				35.6767	35.6767	35.6767	1.28134
				35.7407	35.7407	35.7407	1.30239
				35.8044	35.8044	35.8044	1.28073
				35.8674	35.8674	35.8674	1.28099
				35.9308	35.9308	35.9308	1.28561
				35.9941	35.9941	35.9941	1.29467
				36.0573	36.0573	36.0573	1.29509
				36.1207	36.1207	36.1207	1.29141
				36.1841	36.1841	36.1841	1.28954
				36.2477	36.2477	36.2477	1.282
				36.3107	36.3107	36.3107	1.29191
				36.3733	36.3733	36.3733	1.2861
				36.4366	36.4366	36.4366	1.29009
				36.5	36.5	36.5	1.29565
				36.5637	36.5637	36.5637	1.29685
				36.6274	36.6274	36.6274	1.28419
				36.6906	36.6906	36.6906	1.28815
				36.7537	36.7537	36.7537	1.27745
				36.8179	36.8179	36.8179	1.2968
				36.8821	36.8821	36.8821	1.30453
				36.9454	36.9454	36.9454	1.29229
				37.0084	37.0084	37.0084	1.27788
				37.072	37.072	37.072	1.28474
				37.135	37.135	37.135	1.2971
				37.1982	37.1982	37.1982	1.29663
				37.2617	37.2617	37.2617	1.28527
				37.3253	37.3253	37.3253	1.30094
				37.3887	37.3887	37.3887	1.2908
				37.4522	37.4522	37.4522	1.29182
				37.5156	37.5156	37.5156	1.30277
				37.5794	37.5794	37.5794	1.30028
				37.6434	37.6434	37.6434	1.30481
				37.7073	37.7073	37.7073	1.28903
				37.771	37.771	37.771	1.30119
				37.8351	37.8351	37.8351	1.29407
				37.8986	37.8986	37.8986	1.29855
				37.9616	37.9616	37.9616	1.29857
				38.0243	38.0243	38.0243	1.29907
				38.0875	38.0875	38.0875	1.29721
				38.1508	38.1508	38.1508	1.31342
				38.2139	38.2139	38.2139	1.30036
				38.2773	38.2773	38.2773	1.31116
				38.3407	38.3407	38.3407	1.29086
				38.4042	38.4042	38.4042	1.30264
				38.4679	38.4679	38.4679	1.28716
				38.5309	38.5309	38.5309	1.31522
				38.5941	38.5941	38.5941	1.28985
				38.6572	38.6572	38.6572	1.31177
				38.7208	38.7208	38.7208	1.29622
				38.784	38.784	38.784	1.30599
				38.8471	38.8471	38.8471	1.29637
				38.9101	38.9101	38.9101	1.29129
				38.9735	38.9735	38.9735	1.30031
				39.037	39.037	39.037	1.29951
				39.1005	39.1005	39.1005	1.30266
				39.1648	39.1648	39.1648	1.31508
				39.228	39.228	39.228	1.3041
				39.2919	39.2919	39.2919	1.317
				39.3559	39.3559	39.3559	1.32266
				39.4194	39.4194	39.4194	1.32174
				39.4827	39.4827	39.4827	1.31635
				39.5459	39.5459	39.5459	1.29926
				39.6096	39.6096	39.6096	1.30705
				39.6728	39.6728	39.6728	1.31419
				39.7363	39.7363	39.7363	1.30243
				39.7993	39.7993	39.7993	1.31233
				39.8623	39.8623	39.8623	1.32183
				39.9254	39.9254	39.9254	1.30851
				39.9884	39.9884	39.9884	1.3323
				40.0514	40.0514	40.0514	1.31653
				40.1147	40.1147	40.1147	1.32017
				40.1778	40.1778	40.1778	1.33074
				40.2415	40.2415	40.2415	1.30585
				40.3053	40.3053	40.3053	1.28914
				40.3688	40.3688	40.3688	1.31539
				40.4323	40.4323	40.4323	1.30509
				40.4955	40.4955	40.4955	1.30811
				40.5591	40.5591	40.5591	1.32387
				40.622	40.622	40.622	1.30468
				40.6852	40.6852	40.6852	1.31791
				40.7484	40.7484	40.7484	1.30896
				40.8118	40.8118	40.8118	1.31851
				40.8756	40.8756	40.8756	1.33227
				40.9391	40.9391	40.9391	1.31775
				41.0024	41.0024	41.0024	1.32875
				41.0656	41.0656	41.0656	1.32637
				41.1291	41.1291	41.1291	1.32055
				41.1924	41.1924	41.1924	1.31659
				41.2559	41.2559	41.2559	1.31944
				41.3193	41.3193	41.3193	1.32615
				41.3834	41.3834	41.3834	1.332
				41.4478	41.4478	41.4478	1.32024
				41.511	41.511	41.511	1.32061
				41.5745	41.5745	41.5745	1.33665
				41.6383	41.6383	41.6383	1.32797
				41.7021	41.7021	41.7021	1.32755
				41.7657	41.7657	41.7657	1.32605
				41.8355	41.8355	41.8355	1.34474
				41.903	41.903	41.903	1.3272
				41.9667	41.9667	41.9667	1.32931
				42.0301	42.0301	42.0301	1.30926
				42.0941	42.0941	42.0941	1.33817
				42.1577	42.1577	42.1577	1.32569
				42.2215	42.2215	42.2215	1.33135
				42.2848	42.2848	42.2848	1.33487
				42.3482	42.3482	42.3482	1.32763
				42.4116	42.4116	42.4116	1.34118
				42.4753	42.4753	42.4753	1.33839
				42.539	42.539	42.539	1.34478
				42.6028	42.6028	42.6028	1.34262
				42.6662	42.6662	42.6662	1.32121
				42.7293	42.7293	42.7293	1.32394
				42.7928	42.7928	42.7928	1.32356
				42.8571	42.8571	42.8571	1.33667
				42.9211	42.9211	42.9211	1.33214
				42.9847	42.9847	42.9847	1.33417
				43.0486	43.0486	43.0486	1.33915
				43.1113	43.1113	43.1113	1.33486
				43.175	43.175	43.175	1.33527
				43.2388	43.2388	43.2388	1.33291
				43.3022	43.3022	43.3022	1.34268
				43.3653	43.3653	43.3653	1.33283
				43.4285	43.4285	43.4285	1.3335
				43.4923	43.4923	43.4923	1.33361
				43.5559	43.5559	43.5559	1.35061
				43.6201	43.6201	43.6201	1.3304
				43.684	43.684	43.684	1.33341
				43.748	43.748	43.748	1.3598
				43.8116	43.8116	43.8116	1.33053
				43.8751	43.8751	43.8751	1.34058
				43.9388	43.9388	43.9388	1.33897
				44.0026	44.0026	44.0026	1.35426
				44.0663	44.0663	44.0663	1.33449
				44.1303	44.1303	44.1303	1.33782
				44.194	44.194	44.194	1.33968
				44.2574	44.2574	44.2574	1.33473
				44.3217	44.3217	44.3217	1.34019
				44.3856	44.3856	44.3856	1.34309
				44.4499	44.4499	44.4499	1.34539
				44.5141	44.5141	44.5141	1.33903
				44.5782	44.5782	44.5782	1.33015
				44.6421	44.6421	44.6421	1.3496
				44.706	44.706	44.706	1.34024
				44.77	44.77	44.77	1.3491
				44.8339	44.8339	44.8339	1.34718
				44.8976	44.8976	44.8976	1.32952
				44.9615	44.9615	44.9615	1.34898
				45.0253	45.0253	45.0253	1.34667
				45.0887	45.0887	45.0887	1.35014
				45.1522	45.1522	45.1522	1.34373
				45.2159	45.2159	45.2159	1.35302
				45.2797	45.2797	45.2797	1.33596
				45.3433	45.3433	45.3433	1.35255
				45.4072	45.4072	45.4072	1.34224
				45.4711	45.4711	45.4711	1.33537
				45.5346	45.5346	45.5346	1.34404
				45.5978	45.5978	45.5978	1.35558
				45.6614	45.6614	45.6614	1.34962
				45.7256	45.7256	45.7256	1.33356
				45.7897	45.7897	45.7897	1.33466
				45.854	45.854	45.854	1.33439
				45.9185	45.9185	45.9185	1.34013
				45.9831	45.9831	45.9831	1.35394
				46.047	46.047	46.047	1.3376
				46.111	46.111	46.111	1.33294
				46.1749	46.1749	46.1749	1.35105
				46.2398	46.2398	46.2398	1.35265
				46.3041	46.3041	46.3041	1.34493
				46.3688	46.3688	46.3688	1.35474
				46.4331	46.4331	46.4331	1.34221
				46.4973	46.4973	46.4973	1.34869
				46.5612	46.5612	46.5612	1.3273
				46.6249	46.6249	46.6249	1.3473
				46.6892	46.6892	46.6892	1.34671
				46.7537	46.7537	46.7537	1.36359
				46.8183	46.8183	46.8183	1.33256
				46.8829	46.8829	46.8829	1.34734
				46.9472	46.9472	46.9472	1.35127
				47.0114	47.0114	47.0114	1.34567
				47.0757	47.0757	47.0757	1.35859
				47.1401	47.1401	47.1401	1.35232
				47.2051	47.2051	47.2051	1.35657
				47.2689	47.2689	47.2689	1.35081
				47.3328	47.3328	47.3328	1.34638
				47.3975	47.3975	47.3975	1.34966
				47.4626	47.4626	47.4626	1.3526
				47.527	47.527	47.527	1.35816
				47.5905	47.5905	47.5905	1.34131
				47.654	47.654	47.654	1.34473
				47.7176	47.7176	47.7176	1.36327
				47.7814	47.7814	47.7814	1.35691
				47.8461	47.8461	47.8461	1.35438
				47.9105	47.9105	47.9105	1.35612
				47.9747	47.9747	47.9747	1.33635
				48.0392	48.0392	48.0392	1.34935
				48.1032	48.1032	48.1032	1.35222
				48.1673	48.1673	48.1673	1.34237
				48.2317	48.2317	48.2317	1.35358
				48.2956	48.2956	48.2956	1.35455
				48.3597	48.3597	48.3597	1.3389
				48.4233	48.4233	48.4233	1.34513
				48.4872	48.4872	48.4872	1.34229
				48.5514	48.5514	48.5514	1.34449
				48.6149	48.6149	48.6149	1.32693
				48.6785	48.6785	48.6785	1.35045
				48.7425	48.7425	48.7425	1.34017
				48.8062	48.8062	48.8062	1.33844
				48.8701	48.8701	48.8701	1.35481
				48.9343	48.9343	48.9343	1.33926
				48.998	48.998	48.998	1.3284
				49.0619	49.0619	49.0619	1.34204
				49.126	49.126	49.126	1.34899
				49.1903	49.1903	49.1903	1.35332
				49.2544	49.2544	49.2544	1.34732
				49.3183	49.3183	49.3183	1.34326
				49.3824	49.3824	49.3824	1.34069
				49.4461	49.4461	49.4461	1.35293
				49.5099	49.5099	49.5099	1.33862
				49.5741	49.5741	49.5741	1.33395
				49.6387	49.6387	49.6387	1.35299
				49.7031	49.7031	49.7031	1.34716
				49.7669	49.7669	49.7669	1.33959
				49.8304	49.8304	49.8304	1.33871
				49.8945	49.8945	49.8945	1.36475
				49.9585	49.9585	49.9585	1.3386
				50.0229	50.0229	50.0229	1.35149
				50.0865	50.0865	50.0865	1.34947
				50.1503	50.1503	50.1503	1.3485
				50.214	50.214	50.214	1.33351
				50.2787	50.2787	50.2787	1.33899
				50.3429	50.3429	50.3429	1.32654
				50.407	50.407	50.407	1.33187
				50.4707	50.4707	50.4707	1.3494
				50.5346	50.5346	50.5346	1.34976
				50.5985	50.5985	50.5985	1.34248
				50.6624	50.6624	50.6624	1.36254
				50.7266	50.7266	50.7266	1.34346
				50.7907	50.7907	50.7907	1.3429
				50.8547	50.8547	50.8547	1.33313
				50.9189	50.9189	50.9189	1.34789
				50.9837	50.9837	50.9837	1.34985
				51.0479	51.0479	51.0479	1.32714
				51.1123	51.1123	51.1123	1.3439
				51.1766	51.1766	51.1766	1.3501
				51.2412	51.2412	51.2412	1.36413
				51.3055	51.3055	51.3055	1.33789
				51.3701	51.3701	51.3701	1.3361
				51.4342	51.4342	51.4342	1.33909
				51.4984	51.4984	51.4984	1.35132
				51.5626	51.5626	51.5626	1.36151
				51.6266	51.6266	51.6266	1.3449
				51.6905	51.6905	51.6905	1.35455
				51.7551	51.7551	51.7551	1.34056
				51.819	51.819	51.819	1.3341
				51.8832	51.8832	51.8832	1.33678
				51.947	51.947	51.947	1.35423
				52.0107	52.0107	52.0107	1.3497
				52.0743	52.0743	52.0743	1.3625
				52.1382	52.1382	52.1382	1.34558
				52.2023	52.2023	52.2023	1.34929
				52.2669	52.2669	52.2669	1.35346
				52.3309	52.3309	52.3309	1.33902
				52.3948	52.3948	52.3948	1.35313
				52.459	52.459	52.459	1.34733
				52.5234	52.5234	52.5234	1.36147
				52.5875	52.5875	52.5875	1.3449
				52.6513	52.6513	52.6513	1.3475
				52.7154	52.7154	52.7154	1.3448
				52.7797	52.7797	52.7797	1.3549
				52.8443	52.8443	52.8443	1.33086
				52.9084	52.9084	52.9084	1.35979
				52.9723	52.9723	52.9723	1.34688
				53.0364	53.0364	53.0364	1.3528
				53.1003	53.1003	53.1003	1.34073
				53.1647	53.1647	53.1647	1.34257
				53.229	53.229	53.229	1.34562
				53.293	53.293	53.293	1.34603
				53.3574	53.3574	53.3574	1.34241
				53.4218	53.4218	53.4218	1.33919
				53.4866	53.4866	53.4866	1.34092
				53.551	53.551	53.551	1.35767
				53.6151	53.6151	53.6151	1.35082
				53.6795	53.6795	53.6795	1.36621
				53.7447	53.7447	53.7447	1.34505
				53.8088	53.8088	53.8088	1.35612
				53.8727	53.8727	53.8727	1.34918
				53.937	53.937	53.937	1.34415
				54.001	54.001	54.001	1.34476
				54.0654	54.0654	54.0654	1.34766
				54.1297	54.1297	54.1297	1.35044
				54.194	54.194	54.194	1.35409
				54.258	54.258	54.258	1.35483
				54.3219	54.3219	54.3219	1.34955
				54.3859	54.3859	54.3859	1.35007
				54.45	54.45	54.45	1.34727
				54.5144	54.5144	54.5144	1.35115
				54.5794	54.5794	54.5794	1.34364
				54.6438	54.6438	54.6438	1.35021
				54.7075	54.7075	54.7075	1.35037
				54.7717	54.7717	54.7717	1.34554
				54.8363	54.8363	54.8363	1.34444
				54.8995	54.8995	54.8995	1.34319
				54.9612	54.9612	54.9612	1.33486
				55.0223	55.0223	55.0223	1.35291
				55.0836	55.0836	55.0836	1.3371
				55.1452	55.1452	55.1452	1.35243
				55.2061	55.2061	55.2061	1.35236
				55.2674	55.2674	55.2674	1.339
				55.3287	55.3287	55.3287	1.35382
				55.3903	55.3903	55.3903	1.3382
				55.4514	55.4514	55.4514	1.33902
				55.5146	55.5146	55.5146	1.35427
				55.5791	55.5791	55.5791	1.34417
				55.6441	55.6441	55.6441	1.34748
				55.7087	55.7087	55.7087	1.34821
				55.7729	55.7729	55.7729	1.35131
				55.8375	55.8375	55.8375	1.35033
				55.9017	55.9017	55.9017	1.34644
				55.9657	55.9657	55.9657	1.34773
				56.0298	56.0298	56.0298	1.34877
				56.0937	56.0937	56.0937	1.35439
				56.158	56.158	56.158	1.36406
				56.2222	56.2222	56.2222	1.35423
				56.2863	56.2863	56.2863	1.3536
				56.3508	56.3508	56.3508	1.34896
				56.4149	56.4149	56.4149	1.36021
				56.4792	56.4792	56.4792	1.34848
				56.5431	56.5431	56.5431	1.33932
				56.6068	56.6068	56.6068	1.34879
				56.6704	56.6704	56.6704	1.37642
				56.7351	56.7351	56.7351	1.34733
				56.7989	56.7989	56.7989	1.35934
				56.863	56.863	56.863	1.34707
				56.927	56.927	56.927	1.34391
				56.9915	56.9915	56.9915	1.34638
				57.0553	57.0553	57.0553	1.34358
				57.1196	57.1196	57.1196	1.35773
				57.1837	57.1837	57.1837	1.34425
				57.2482	57.2482	57.2482	1.35099
				57.3129	57.3129	57.3129	1.33501
				57.377	57.377	57.377	1.35714
				57.4414	57.4414	57.4414	1.3451
				57.5052	57.5052	57.5052	1.3391
				57.5693	57.5693	57.5693	1.35591
				57.6336	57.6336	57.6336	1.34856
				57.6977	57.6977	57.6977	1.35936
				57.7619	57.7619	57.7619	1.35645
				57.8258	57.8258	57.8258	1.35095
				57.89	57.89	57.89	1.3575
				57.9543	57.9543	57.9543	1.36338
				58.0186	58.0186	58.0186	1.3601
				58.0826	58.0826	58.0826	1.36055
				58.1468	58.1468	58.1468	1.34908
				58.211	58.211	58.211	1.34435
				58.2755	58.2755	58.2755	1.35338
				58.3397	58.3397	58.3397	1.35213
				58.4042	58.4042	58.4042	1.35822
				58.4687	58.4687	58.4687	1.36353
				58.5329	58.5329	58.5329	1.34425
				58.5971	58.5971	58.5971	1.36071
				58.6616	58.6616	58.6616	1.35967
				58.7265	58.7265	58.7265	1.36706
				58.7909	58.7909	58.7909	1.36314
				58.8547	58.8547	58.8547	1.35134
				58.9189	58.9189	58.9189	1.35794
				58.9831	58.9831	58.9831	1.34672
				59.0476	59.0476	59.0476	1.36582
				59.1118	59.1118	59.1118	1.35506
				59.1765	59.1765	59.1765	1.36348
				59.2408	59.2408	59.2408	1.36569
				59.3057	59.3057	59.3057	1.34603
				59.3703	59.3703	59.3703	1.36478
				59.4346	59.4346	59.4346	1.36904
				59.4986	59.4986	59.4986	1.37116
				59.5628	59.5628	59.5628	1.35377
				59.6268	59.6268	59.6268	1.35288
				59.6907	59.6907	59.6907	1.35326
				59.7549	59.7549	59.7549	1.3465
				59.819	59.819	59.819	1.36179
				59.8838	59.8838	59.8838	1.36521
				59.9481	59.9481	59.9481	1.37059
				60.0121	60.0121	60.0121	1.34894
				60.0764	60.0764	60.0764	1.35497
				60.1406	60.1406	60.1406	1.37134
				60.2048	60.2048	60.2048	1.36362
				60.2693	60.2693	60.2693	1.35761
				60.3334	60.3334	60.3334	1.36542
				60.3979	60.3979	60.3979	1.35678
				60.4629	60.4629	60.4629	1.3668
				60.5276	60.5276	60.5276	1.3656
				60.5918	60.5918	60.5918	1.36761
				60.6558	60.6558	60.6558	1.37586
				60.7197	60.7197	60.7197	1.36718
				60.7839	60.7839	60.7839	1.35801
				60.8487	60.8487	60.8487	1.36543
				60.9132	60.9132	60.9132	1.37129
				60.9775	60.9775	60.9775	1.35431
				61.0414	61.0414	61.0414	1.36735
				61.1058	61.1058	61.1058	1.37709
				61.1699	61.1699	61.1699	1.34804
				61.2348	61.2348	61.2348	1.35548
				61.2993	61.2993	61.2993	1.37575
				61.3635	61.3635	61.3635	1.37854
				61.428	61.428	61.428	1.36507
				61.4924	61.4924	61.4924	1.36638
				61.5563	61.5563	61.5563	1.34622
				61.6208	61.6208	61.6208	1.37593
				61.6852	61.6852	61.6852	1.35569
				61.7495	61.7495	61.7495	1.35906
				61.8136	61.8136	61.8136	1.35521
				61.8781	61.8781	61.8781	1.36507
				61.9426	61.9426	61.9426	1.34922
				62.0076	62.0076	62.0076	1.34981
				62.0726	62.0726	62.0726	1.35347
				62.1368	62.1368	62.1368	1.35667
				62.2009	62.2009	62.2009	1.36719
				62.2648	62.2648	62.2648	1.35441
				62.329	62.329	62.329	1.37183
				62.3937	62.3937	62.3937	1.37311
				62.4589	62.4589	62.4589	1.35812
				62.5238	62.5238	62.5238	1.36859
				62.5883	62.5883	62.5883	1.37567
				62.6527	62.6527	62.6527	1.3639
				62.7175	62.7175	62.7175	1.3678
				62.783	62.783	62.783	1.35769
				62.8484	62.8484	62.8484	1.36403
				62.9135	62.9135	62.9135	1.36932
				62.9781	62.9781	62.9781	1.37811
				63.0426	63.0426	63.0426	1.37019
				63.1076	63.1076	63.1076	1.37526
				63.1722	63.1722	63.1722	1.36846
				63.2371	63.2371	63.2371	1.36571
				63.3022	63.3022	63.3022	1.35305
				63.3673	63.3673	63.3673	1.35917
				63.4322	63.4322	63.4322	1.35815
				63.4967	63.4967	63.4967	1.35906
				63.5613	63.5613	63.5613	1.35852
				63.6254	63.6254	63.6254	1.36571
				63.6898	63.6898	63.6898	1.36625
				63.7546	63.7546	63.7546	1.35671
				63.8192	63.8192	63.8192	1.37532
				63.8834	63.8834	63.8834	1.37164
				63.9484	63.9484	63.9484	1.36747
				64.0128	64.0128	64.0128	1.36396
				64.0771	64.0771	64.0771	1.38049
				64.1417	64.1417	64.1417	1.36511
				64.2058	64.2058	64.2058	1.37907
				64.2701	64.2701	64.2701	1.37365
				64.3345	64.3345	64.3345	1.37484
				64.3989	64.3989	64.3989	1.36954
				64.4634	64.4634	64.4634	1.37687
				64.5283	64.5283	64.5283	1.37105
				64.5928	64.5928	64.5928	1.36777
				64.6572	64.6572	64.6572	1.38502
				64.7218	64.7218	64.7218	1.3739
				64.7865	64.7865	64.7865	1.37824
				64.8511	64.8511	64.8511	1.37319
				64.9159	64.9159	64.9159	1.37065
				64.9812	64.9812	64.9812	1.36106
				65.0456	65.0456	65.0456	1.37602
				65.1098	65.1098	65.1098	1.36088
				65.1739	65.1739	65.1739	1.3591
				65.2384	65.2384	65.2384	1.36538
				65.3034	65.3034	65.3034	1.3591
				65.3675	65.3675	65.3675	1.38285
				65.4318	65.4318	65.4318	1.37086
				65.4959	65.4959	65.4959	1.36865
				65.5602	65.5602	65.5602	1.37009
				65.6246	65.6246	65.6246	1.36874
				65.6889	65.6889	65.6889	1.35848
				65.7535	65.7535	65.7535	1.38317
				65.8179	65.8179	65.8179	1.37888
				65.8831	65.8831	65.8831	1.37928
				65.9479	65.9479	65.9479	1.37567
				66.0124	66.0124	66.0124	1.37211
				66.0769	66.0769	66.0769	1.39737
				66.1418	66.1418	66.1418	1.37798
				66.2064	66.2064	66.2064	1.37625
				66.271	66.271	66.271	1.38026
				66.3351	66.3351	66.3351	1.37565
				66.3994	66.3994	66.3994	1.38301
				66.4637	66.4637	66.4637	1.38131
				66.5281	66.5281	66.5281	1.37395
				66.5921	66.5921	66.5921	1.37877
				66.657	66.657	66.657	1.38206
				66.7222	66.7222	66.7222	1.3794
				66.7874	66.7874	66.7874	1.37632
				66.8521	66.8521	66.8521	1.37282
				66.9176	66.9176	66.9176	1.37415
				66.9825	66.9825	66.9825	1.37628
				67.0474	67.0474	67.0474	1.38928
				67.1124	67.1124	67.1124	1.36313
				67.1767	67.1767	67.1767	1.3751
				67.2415	67.2415	67.2415	1.36388
				67.3064	67.3064	67.3064	1.36775
				67.3711	67.3711	67.3711	1.37189
				67.4358	67.4358	67.4358	1.35778
				67.5	67.5	67.5	1.36748
				67.5648	67.5648	67.5648	1.37675
				67.6297	67.6297	67.6297	1.37294
				67.6944	67.6944	67.6944	1.38246
				67.7664	67.7664	67.7664	1.37586
				67.8312	67.8312	67.8312	1.38305
				67.8959	67.8959	67.8959	1.37931
				67.9605	67.9605	67.9605	1.39358
				68.0251	68.0251	68.0251	1.37377
				68.0899	68.0899	68.0899	1.37717
				68.1552	68.1552	68.1552	1.37882
				68.2196	68.2196	68.2196	1.38478
				68.284	68.284	68.284	1.36544
				68.3484	68.3484	68.3484	1.37908
				68.4128	68.4128	68.4128	1.3708
				68.4774	68.4774	68.4774	1.3796
				68.5423	68.5423	68.5423	1.38444
				68.6074	68.6074	68.6074	1.38267
				68.672	68.672	68.672	1.37727
				68.7362	68.7362	68.7362	1.37497
				68.8009	68.8009	68.8009	1.40032
				68.8655	68.8655	68.8655	1.37417
				68.9309	68.9309	68.9309	1.39021
				68.9963	68.9963	68.9963	1.36523
				69.061	69.061	69.061	1.38159
				69.1256	69.1256	69.1256	1.38317
				69.1898	69.1898	69.1898	1.38843
				69.254	69.254	69.254	1.37214
				69.3189	69.3189	69.3189	1.37235
				69.3833	69.3833	69.3833	1.38239
				69.448	69.448	69.448	1.38166
				69.513	69.513	69.513	1.37001
				69.5776	69.5776	69.5776	1.38858
				69.6427	69.6427	69.6427	1.37408
				69.7077	69.7077	69.7077	1.37173
				69.7724	69.7724	69.7724	1.37781
				69.8373	69.8373	69.8373	1.37578
				69.9021	69.9021	69.9021	1.39094
				69.9667	69.9667	69.9667	1.3853
				70.0315	70.0315	70.0315	1.38899
				70.0965	70.0965	70.0965	1.39109
				70.161	70.161	70.161	1.38828
				70.2256	70.2256	70.2256	1.38173
				70.2896	70.2896	70.2896	1.37927
				70.3539	70.3539	70.3539	1.36699
				70.4187	70.4187	70.4187	1.39597
				70.4833	70.4833	70.4833	1.38339
				70.5476	70.5476	70.5476	1.38945
				70.6124	70.6124	70.6124	1.38026
				70.6775	70.6775	70.6775	1.37513
				70.7429	70.7429	70.7429	1.38539
				70.8081	70.8081	70.8081	1.39127
				70.8736	70.8736	70.8736	1.38169
				70.9386	70.9386	70.9386	1.38764
				71.0033	71.0033	71.0033	1.39636
				71.0683	71.0683	71.0683	1.41326
				71.1329	71.1329	71.1329	1.38335
				71.1976	71.1976	71.1976	1.38283
				71.2625	71.2625	71.2625	1.38369
				71.3272	71.3272	71.3272	1.38705
				71.3922	71.3922	71.3922	1.39217
				71.4575	71.4575	71.4575	1.38488
				71.5228	71.5228	71.5228	1.38932
				71.5877	71.5877	71.5877	1.3889
				71.6524	71.6524	71.6524	1.3801
				71.7179	71.7179	71.7179	1.38818
				71.7826	71.7826	71.7826	1.37467
				71.8473	71.8473	71.8473	1.38092
				71.9121	71.9121	71.9121	1.37815
				71.977	71.977	71.977	1.38912
				72.0417	72.0417	72.0417	1.37543
				72.1065	72.1065	72.1065	1.39364
				72.1714	72.1714	72.1714	1.38753
				72.2364	72.2364	72.2364	1.38666
				72.3016	72.3016	72.3016	1.38167
				72.3662	72.3662	72.3662	1.37621
				72.4312	72.4312	72.4312	1.39416
				72.4959	72.4959	72.4959	1.38825
				72.561	72.561	72.561	1.3906
				72.626	72.626	72.626	1.38955
				72.6908	72.6908	72.6908	1.38046
				72.7555	72.7555	72.7555	1.38375
				72.8205	72.8205	72.8205	1.38506
				72.885	72.885	72.885	1.40268
				72.9497	72.9497	72.9497	1.38883
				73.0141	73.0141	73.0141	1.37523
				73.0785	73.0785	73.0785	1.39258
				73.1439	73.1439	73.1439	1.39067
				73.2083	73.2083	73.2083	1.37578
				73.2732	73.2732	73.2732	1.4043
				73.3381	73.3381	73.3381	1.37241
				73.4035	73.4035	73.4035	1.39669
				73.4684	73.4684	73.4684	1.38965
				73.533	73.533	73.533	1.39581
				73.5983	73.5983	73.5983	1.4016
				73.6633	73.6633	73.6633	1.39938
				73.7281	73.7281	73.7281	1.3929
				73.793	73.793	73.793	1.39752
				73.8585	73.8585	73.8585	1.40391
				73.9234	73.9234	73.9234	1.39004
				73.9885	73.9885	73.9885	1.39222
				74.0533	74.0533	74.0533	1.3995
				74.118	74.118	74.118	1.39352
				74.1829	74.1829	74.1829	1.39407
				74.2496	74.2496	74.2496	1.39524
				74.3215	74.3215	74.3215	1.40524
				74.3862	74.3862	74.3862	1.42147
				74.4508	74.4508	74.4508	1.38154
				74.5159	74.5159	74.5159	1.38891
				74.5808	74.5808	74.5808	1.38932
				74.6455	74.6455	74.6455	1.36909
				74.7106	74.7106	74.7106	1.41445
				74.7755	74.7755	74.7755	1.39607
				74.8407	74.8407	74.8407	1.38905
				74.906	74.906	74.906	1.38732
				74.9706	74.9706	74.9706	1.39246
				75.0354	75.0354	75.0354	1.39884
				75.1	75.1	75.1	1.39954
				75.165	75.165	75.165	1.40231
				75.23	75.23	75.23	1.39749
				75.2948	75.2948	75.2948	1.39279
				75.3595	75.3595	75.3595	1.40596
				75.4247	75.4247	75.4247	1.40774
				75.49	75.49	75.49	1.4027
				75.5547	75.5547	75.5547	1.40209
				75.6199	75.6199	75.6199	1.40126
				75.685	75.685	75.685	1.38798
				75.75	75.75	75.75	1.40708
				75.815	75.815	75.815	1.38342
				75.8802	75.8802	75.8802	1.39249
				75.9455	75.9455	75.9455	1.40729
				76.0109	76.0109	76.0109	1.39794
				76.0759	76.0759	76.0759	1.40037
				76.1409	76.1409	76.1409	1.3845
				76.2063	76.2063	76.2063	1.39997
				76.2714	76.2714	76.2714	1.41285
				76.3365	76.3365	76.3365	1.4224
				76.4014	76.4014	76.4014	1.40501
				76.4667	76.4667	76.4667	1.40718
				76.5317	76.5317	76.5317	1.41907
				76.5966	76.5966	76.5966	1.4192
				76.6615	76.6615	76.6615	1.40328
				76.7268	76.7268	76.7268	1.39076
				76.7922	76.7922	76.7922	1.40198
				76.8574	76.8574	76.8574	1.40744
				76.9224	76.9224	76.9224	1.41082
				76.9875	76.9875	76.9875	1.40021
				77.0525	77.0525	77.0525	1.41227
				77.117	77.117	77.117	1.41254
				77.1824	77.1824	77.1824	1.40217
				77.2478	77.2478	77.2478	1.39854
				77.3133	77.3133	77.3133	1.41564
				77.3781	77.3781	77.3781	1.38908
				77.4425	77.4425	77.4425	1.39623
				77.5069	77.5069	77.5069	1.42015
				77.5718	77.5718	77.5718	1.41455
				77.636	77.636	77.636	1.40485
				77.7	77.7	77.7	1.42207
				77.7647	77.7647	77.7647	1.39475
				77.8294	77.8294	77.8294	1.41559
				77.8944	77.8944	77.8944	1.40486
				77.9595	77.9595	77.9595	1.41457
				78.0238	78.0238	78.0238	1.41525
				78.0884	78.0884	78.0884	1.40536
				78.153	78.153	78.153	1.40895
				78.2176	78.2176	78.2176	1.4073
				78.2824	78.2824	78.2824	1.41121
				78.3466	78.3466	78.3466	1.41259
				78.4114	78.4114	78.4114	1.40927
				78.4765	78.4765	78.4765	1.40664
				78.5414	78.5414	78.5414	1.41531
				78.6059	78.6059	78.6059	1.38839
				78.6704	78.6704	78.6704	1.38301
				78.7348	78.7348	78.7348	1.36923
				78.7992	78.7992	78.7992	1.34546
				78.864	78.864	78.864	1.3596
				78.9289	78.9289	78.9289	1.35573
				78.9936	78.9936	78.9936	1.35933
				79.0584	79.0584	79.0584	1.36265
				79.1234	79.1234	79.1234	1.36021
				79.1884	79.1884	79.1884	1.36586
				79.2534	79.2534	79.2534	1.37593
				79.318	79.318	79.318	1.38093
				79.383	79.383	79.383	1.38329
				79.4476	79.4476	79.4476	1.37149
				79.5122	79.5122	79.5122	1.3789
				79.5769	79.5769	79.5769	1.37455
				79.6416	79.6416	79.6416	1.39164
				79.7065	79.7065	79.7065	1.37546
				79.7714	79.7714	79.7714	1.39265
				79.8364	79.8364	79.8364	1.39209
				79.901	79.901	79.901	1.38974
				79.9659	79.9659	79.9659	1.38714
				80.0308	80.0308	80.0308	1.38317
				80.0955	80.0955	80.0955	1.41119
				80.1602	80.1602	80.1602	1.40787
				80.2246	80.2246	80.2246	1.39816
				80.2894	80.2894	80.2894	1.38024
				80.3544	80.3544	80.3544	1.38976
				80.4193	80.4193	80.4193	1.39146
				80.4839	80.4839	80.4839	1.38643
				80.5489	80.5489	80.5489	1.40753
				80.6139	80.6139	80.6139	1.38319
				80.6789	80.6789	80.6789	1.39176
				80.7439	80.7439	80.7439	1.3689
				80.8089	80.8089	80.8089	1.4005
				80.8736	80.8736	80.8736	1.40728
				80.9385	80.9385	80.9385	1.39373
				81.003	81.003	81.003	1.39965
				81.0674	81.0674	81.0674	1.39683
				81.1324	81.1324	81.1324	1.39647
				81.1975	81.1975	81.1975	1.39122
				81.2624	81.2624	81.2624	1.38657
				81.3273	81.3273	81.3273	1.3839
				81.3917	81.3917	81.3917	1.3896
				81.4564	81.4564	81.4564	1.38353
				81.5215	81.5215	81.5215	1.36942
				81.5863	81.5863	81.5863	1.3918
				81.651	81.651	81.651	1.3881
				81.716	81.716	81.716	1.39533
				81.781	81.781	81.781	1.39523
				81.8456	81.8456	81.8456	1.39619
				81.9101	81.9101	81.9101	1.37792
				81.9749	81.9749	81.9749	1.37996
				82.0401	82.0401	82.0401	1.3786
				82.105	82.105	82.105	1.39093
				82.1701	82.1701	82.1701	1.37703
				82.2353	82.2353	82.2353	1.39509
				82.3005	82.3005	82.3005	1.36281
				82.3655	82.3655	82.3655	1.3791
				82.4305	82.4305	82.4305	1.38161
				82.4955	82.4955	82.4955	1.38428
				82.5603	82.5603	82.5603	1.37559
				82.625	82.625	82.625	1.39401
				82.69	82.69	82.69	1.39711
				82.755	82.755	82.755	1.39414
				82.8199	82.8199	82.8199	1.38579
				82.8849	82.8849	82.8849	1.37819
				82.9499	82.9499	82.9499	1.38677
				83.0147	83.0147	83.0147	1.37532
				83.0795	83.0795	83.0795	1.38538
				83.144	83.144	83.144	1.38893
				83.2089	83.2089	83.2089	1.38499
				83.274	83.274	83.274	1.36454
				83.339	83.339	83.339	1.3777
				83.4039	83.4039	83.4039	1.36235
				83.4685	83.4685	83.4685	1.36817
				83.5335	83.5335	83.5335	1.36277
				83.5985	83.5985	83.5985	1.36144
				83.6634	83.6634	83.6634	1.37327
				83.7284	83.7284	83.7284	1.37401
				83.7934	83.7934	83.7934	1.36182
				83.858	83.858	83.858	1.37079
				83.923	83.923	83.923	1.37064
				83.988	83.988	83.988	1.37361
				84.053	84.053	84.053	1.3924
				84.1181	84.1181	84.1181	1.35634
				84.183	84.183	84.183	1.36953
				84.248	84.248	84.248	1.36812
				84.3129	84.3129	84.3129	1.3631
				84.378	84.378	84.378	1.38149
				84.4431	84.4431	84.4431	1.37482
				84.508	84.508	84.508	1.3615
				84.573	84.573	84.573	1.347
				84.638	84.638	84.638	1.36605
				84.7029	84.7029	84.7029	1.35511
				84.768	84.768	84.768	1.36318
				84.833	84.833	84.833	1.35595
				84.8979	84.8979	84.8979	1.36553

## Sheet: fig3c
time	RT	heated	std
0	51.214	53	4.688
3	53.48	50.786	4.17
7.5	55.544	59.508	4.452
9	57.145	86.865	6.011
13.5	58.461	126.649	8.537
30	61.286	130.257	7.965
45	62.21	130.803	9.093

## Sheet: fig4a
t	dip shift
0.0226833	-0.000935191
0.07911	-0.00251059
0.134303	0.00196711
0.19021	-0.00179402
0.246743	-0.00900893
0.30273	-0.0162612
0.35851	-0.0201689
0.414093	-0.0147264
0.47004	-0.0134337
0.52545	-0.0161823
0.580297	-0.00521094
0.635237	-0.0100964
0.69054	-0.0173739
0.745697	-0.0144465
0.80074	-0.0209065
0.856043	-0.00999556
0.911183	-0.0149418
0.966633	-0.00908433
1.02163	-0.0122729
1.07663	-0.0107984
1.1317	-0.0168067
1.1868	-0.0151611
1.242	-0.01072
1.29723	-0.0122726
1.35244	-0.0272528
1.40817	-0.0290611
1.46369	-0.0161845
1.51919	-0.0144774
1.57416	-0.0125757
1.62962	-0.0121748
1.6851	-0.0165468
1.74034	-0.0204919
1.79571	-0.0114363
1.85107	-0.0163945
1.90653	-0.0144555
1.9622	-0.0110758
2.01774	-0.00833105
2.0727	-0.0195519
2.12785	-0.0136949
2.18331	-0.0152837
2.23824	-0.0111726
2.29385	-0.0179736
2.34942	-0.00930842
2.40508	-0.0239707
2.46085	-0.0124
2.51678	-0.0206167
2.5726	-0.0206792
2.62872	-0.00985264
2.68474	-0.0151029
2.74015	-0.0115648
2.79566	-0.0202459
2.85182	-0.0168412
2.90762	-0.0138153
2.9635	-0.0119002
3.01944	-0.015112
3.07518	-0.0154676
3.13044	-0.0171543
3.18644	-0.00212873
3.24176	-0.019355
3.2971	-0.0178434
3.35229	-0.0179067
3.40764	-0.0201427
3.46332	-0.00699736
3.5187	-0.0157274
3.57427	-0.00791671
3.63061	-0.0124219
3.68741	-0.0187454
3.74404	-0.0192829
3.80067	-0.0157067
3.85698	-0.0197481
3.91291	-0.013951
3.96911	-0.0213861
4.02574	-0.0126707
4.08198	-0.0182747
4.13849	-0.0150892
4.19518	-0.0151506
4.25154	-0.0269434
4.30802	-0.0161408
4.36441	-0.00851215
4.42042	-0.0204274
4.47646	-0.0174135
4.53226	-0.0271562
4.58881	-0.0184043
4.6452	-0.0178557
4.70202	-0.0195893
4.75799	-0.00492995
4.81432	-0.0212272
4.87098	-0.0199214
4.92751	-0.0271485
4.98397	-0.0288948
5.0406	-0.033363
5.09701	-0.00652043
5.15293	-0.002054
5.20881	-0.0183152
5.26533	-0.0103079
5.32187	-0.019952
5.37803	-0.0215034
5.43345	-0.00386619
5.48951	-0.0118752
5.54546	-0.0126943
5.60163	-0.0126465
5.65766	-0.00726444
5.71399	-0.0206686
5.77034	-0.00737592
5.82645	-0.021879
5.88263	-0.00905039
5.93932	-0.0147758
5.9956	-0.0172914
6.05154	-0.0169753
6.10831	-0.0152055
6.16482	-0.00968855
6.22088	-0.0105442
6.27746	-0.00823758
6.33377	-0.0140734
6.3905	-0.0123281
6.44724	-0.00672534
6.50363	-0.0152588
6.56051	-0.00740979
6.6173	-0.0186649
6.67368	-0.0110485
6.73024	-0.0114762
6.78646	-0.00694838
6.84292	-0.00759601
6.89943	-0.00925675
6.95588	-0.00751181
7.01222	-0.00841592
7.06871	-0.00131205
7.12535	0.00370462
7.18173	-0.00366918
7.23837	5.3546e-05
7.29484	-0.000496404
7.35118	-0.0020353
7.40785	0.00168747
7.46423	-0.00455108
7.52016	-0.00475993
7.57666	-0.00335672
7.63344	-0.00103763
7.68981	-0.00568927
7.74655	0.00624892
7.80282	0.00665085
7.8589	-0.00526435
7.91539	0.00421989
7.97182	-0.00740189
8.02897	-0.0111248
8.08578	-0.00474071
8.14261	-0.00430144
8.19929	0.00725825
8.25647	-0.000236585
8.31286	-0.00493704
8.36943	-0.00587748
8.42588	-0.00438889
8.4826	0.000310501
8.53884	0.00588818
8.59487	-0.00325609
8.65125	-0.00152345
8.7077	-0.00977607
8.76458	-0.0092879
8.82171	0.00279728
8.87816	-0.00136598
8.93437	0.00122093
8.9908	-0.00130661
9.04729	0.00483292
9.10418	-0.00139277
9.1607	-0.000844032
9.21747	-0.0013936
9.27431	-0.000197473
9.33091	-0.00970722
9.38773	-0.00027137
9.44455	-0.00742488
9.50106	0.00092414
9.55739	-0.0110029
9.61388	-0.00627943
9.67062	-0.000322697
9.72769	-0.00607207
9.7843	-0.00326491
9.84077	-0.0115419
9.89736	-0.00564641
9.95386	-0.00818606
10.0107	-0.017195
10.0675	-0.0153886
10.1248	-0.0141187
10.1812	-0.0204915
10.238	-0.0154623
10.2948	-0.0103601
10.3515	-0.0120815
10.4085	-0.00671037
10.4657	-0.0182092
10.5224	-0.0162685
10.5787	-0.0210912
10.6355	-0.0143165
10.6926	-0.0170019
10.7492	-0.0196513
10.8059	-0.0211287
10.8632	-0.0194192
10.9203	-0.0210183
10.9775	-0.0122777
11.0349	-0.0101897
11.0913	-0.0177587
11.1481	-0.0129861
11.2049	-0.0183939
11.2621	-0.0130592
11.3193	-0.012241
11.3761	-0.0134986
11.4333	-0.0155856
11.4901	-0.00790761
11.5467	-0.0137431
11.604	-0.0139258
11.6609	-0.0114723
11.718	-0.0115941
11.7753	-0.00857858
11.832	-0.0109227
11.8891	-0.0140963
11.9458	-0.0140234
12.0027	-0.0184181
12.0596	-0.0163186
12.117	-0.0157076
12.1743	-0.0109464
12.2313	-0.0165861
12.2883	-0.0160733
12.3451	-0.0206024
12.4021	-0.0108611
12.4585	-0.0158666
12.5152	-0.0151591
12.5718	-0.0249007
12.6283	-0.0188955
12.6852	-0.0195425
12.7424	-0.0258654
12.7995	-0.0152818
12.857	-0.0181619
12.9142	-0.0160498
12.9713	-0.0263646
13.0282	-0.0218115
13.0849	-0.0287698
13.1416	-0.0210309
13.199	-0.0243263
13.2559	-0.029905
13.3131	-0.0235448
13.3704	-0.0259369
13.4277	-0.0283779
13.485	-0.0352012
13.5422	-0.0249592
13.5995	-0.029927
13.6571	-0.0357367
13.7187	-0.029493
13.7774	-0.0251696
13.835	-0.026658
13.8931	-0.0253503
13.9506	-0.0353716
14.0083	-0.0254098
14.0656	-0.0189884
14.1227	-0.0323183
14.18	-0.0353331
14.2368	-0.0314758
14.2939	-0.0240782
14.3509	-0.0271299
14.4075	-0.0249575
14.4633	-0.0311724
14.5204	-0.0298905
14.5776	-0.0280103
14.6348	-0.0277537
14.6925	-0.0333313
14.7503	-0.0319508
14.8095	-0.0217307
14.867	-0.0172622
14.9245	-0.0178719
14.9821	-0.0385987
15.0398	-0.0330556
15.098	-0.0359227
15.1556	-0.0296842
15.2131	-0.031661
15.2706	-0.0247878
15.3281	-0.0272529
15.3858	-0.0160947
15.4439	-0.022209
15.501	-0.0279339
15.5581	-0.0264811
15.6155	-0.0298253
15.6731	-0.0327054
15.7307	-0.031081
15.7891	-0.0210205
15.8481	-0.0244847
15.9055	-0.0368987
15.963	-0.0297324
16.0205	-0.0298783
16.0779	-0.0339793
16.1355	-0.0186831
16.1935	-0.0201343
16.2512	-0.0235392
16.3083	-0.0293374
16.366	-0.0249541
16.4241	-0.0260757
16.4811	-0.0321792
16.5381	-0.0215346
16.5956	-0.0310066
16.653	-0.0312623
16.712	-0.0237646
16.7705	-0.0205644
16.8274	-0.0324664
16.8846	-0.0317091
16.942	-0.0292184
16.9995	-0.0291201
17.0567	-0.0352355
17.1145	-0.031438
17.172	-0.0340862
17.2298	-0.0263825
17.288	-0.0194596
17.3456	-0.0256233
17.4039	-0.0284293
17.4621	-0.0292577
17.5199	-0.0257287
17.5779	-0.0291577
17.6355	-0.0328189
17.6934	-0.0349052
17.7509	-0.0429733
17.8085	-0.0289588
17.866	-0.0326324
17.9238	-0.0252705
17.9814	-0.0273327
18.0388	-0.0356208
18.0966	-0.041772
18.1541	-0.0378895
18.2116	-0.0341535
18.269	-0.0322608
18.327	-0.0401331
18.3847	-0.0345656
18.4435	-0.0384208
18.5023	-0.0407865
18.56	-0.0359272
18.6179	-0.0324592
18.6761	-0.0428336
18.7338	-0.0337506
18.7916	-0.0431612
18.8496	-0.0379475
18.9076	-0.0379461
18.9656	-0.0356133
19.0229	-0.0361744
19.08	-0.0340379
19.1377	-0.0290687
19.1961	-0.0389789
19.2552	-0.0357535
19.3143	-0.0401332
19.373	-0.0421939
19.4317	-0.0364422
19.4891	-0.0379065
19.5466	-0.041751
19.6052	-0.0426767
19.6641	-0.0490218
19.7215	-0.0404641
19.7791	-0.0439668
19.837	-0.0482379
19.8946	-0.0453563
19.9522	-0.0434268
20.0104	-0.0374925
20.0683	-0.0443029
20.1257	-0.0422637
20.1831	-0.0518579
20.2407	-0.046193
20.2989	-0.0460938
20.3571	-0.0446639
20.4152	-0.0433808
20.4735	-0.0448927
20.531	-0.0401557
20.5886	-0.0489928
20.6465	-0.0496752
20.7042	-0.0577797
20.7622	-0.0455103
20.8201	-0.0550184
20.8778	-0.0519657
20.9354	-0.0501705
20.9932	-0.0550034
21.0507	-0.0526101
21.108	-0.0504246
21.1656	-0.0406216
21.2234	-0.0528763
21.2811	-0.046662
21.3386	-0.057489
21.3963	-0.0549855
21.4543	-0.0563148
21.512	-0.0562772
21.5696	-0.0491842
21.6272	-0.0537122
21.6849	-0.0490481
21.7433	-0.0510605
21.8022	-0.0500204
21.8596	-0.051155
21.9171	-0.0493355
21.975	-0.05816
22.0335	-0.0486976
22.0926	-0.0605357
22.1498	-0.0486579
22.2079	-0.0522575
22.2673	-0.0500327
22.3252	-0.0487742
22.3831	-0.0430845
22.4414	-0.0499065
22.4992	-0.0520051
22.5566	-0.0457667
22.6141	-0.0496723
22.6732	-0.0492544
22.7313	-0.0469215
22.7899	-0.0526934
22.8477	-0.0525092
22.9053	-0.0475767
22.9635	-0.0600874
23.0225	-0.0535051
23.0802	-0.055677
23.1376	-0.053174
23.1955	-0.0535391
23.2538	-0.0457126
23.3117	-0.04327
23.3707	-0.0511898
23.429	-0.0540933
23.4866	-0.0547761
23.5444	-0.0548848
23.6035	-0.0535638
23.6622	-0.0608126
23.7202	-0.05638
23.7777	-0.053706
23.8359	-0.0596249
23.8952	-0.0537015
23.9526	-0.0507833
24.0102	-0.0525526
24.0682	-0.0507203
24.1264	-0.0602523
24.1841	-0.0532201
24.2431	-0.0518626
24.3023	-0.0504924
24.3608	-0.0621849
24.4182	-0.0471575
24.4762	-0.0504276
24.5346	-0.0492539
24.5927	-0.0529146
24.6504	-0.0551719
24.7081	-0.0610059
24.7658	-0.0546695
24.8255	-0.0431303
24.8848	-0.0547606
24.9439	-0.0594088
25.0024	-0.0603956
25.0608	-0.0523371
25.1203	-0.0540061
25.1785	-0.0642951
25.2369	-0.0600208
25.2948	-0.0562233
25.3527	-0.0525111
25.4117	-0.0486023
25.4696	-0.0595507
25.528	-0.0656158
25.587	-0.0626103
25.6468	-0.0526091
25.7054	-0.051789
25.7641	-0.0446457
25.8223	-0.0461944
25.8801	-0.0502095
25.9382	-0.0557744
25.9973	-0.0623391
26.0561	-0.0542068
26.1148	-0.0564751
26.1731	-0.0548742
26.2316	-0.0541642
26.2907	-0.0502187
26.3483	-0.0528667
26.4071	-0.0424274
26.4656	-0.0533263
26.524	-0.0522502
26.582	-0.0578763
26.6397	-0.056496
26.6985	-0.062768
26.7569	-0.0625587
26.8148	-0.0573452
26.8724	-0.0531207
26.9303	-0.0591375
26.9883	-0.0585747
27.0464	-0.0575967
27.1049	-0.0660786
27.1636	-0.0638424
27.2226	-0.0617402
27.2803	-0.0544516
27.3384	-0.0623115
27.3965	-0.0619195
27.4554	-0.0602325
27.5139	-0.0509287
27.5731	-0.0585675
27.6314	-0.0612024
27.6902	-0.0608461
27.7496	-0.056424
27.8077	-0.0562882
27.8659	-0.0535646
27.9238	-0.0694081
27.9818	-0.0617529
28.0396	-0.0713587
28.0984	-0.0642885
28.1573	-0.0550331
28.2157	-0.067043
28.2746	-0.0621089
28.3328	-0.0584573
28.3908	-0.0624843
28.4498	-0.0550843
28.5093	-0.0589018
28.5676	-0.0596204
28.6258	-0.0606076
28.6838	-0.0586408
28.7424	-0.0476403
28.801	-0.0578432
28.8603	-0.0618074
28.9188	-0.055995
28.9772	-0.0539668
29.0351	-0.0542952
29.0929	-0.0606173
29.1513	-0.0633132
29.2096	-0.0665342
29.2681	-0.0618324
29.3264	-0.0544456
29.3842	-0.0629528
29.442	-0.063916
29.5	-0.0665759
29.5583	-0.064682
29.6172	-0.0654241
29.676	-0.0639813
29.7353	-0.0713758
29.7944	-0.0715684
29.8529	-0.0645718
29.9111	-0.0623974
29.9697	-0.0576467
30.0274	-0.0689861
30.0854	-0.0622099
30.1444	-0.0533816
30.2037	-0.0547824
30.2625	-0.0722239
30.3215	-0.0658125
30.381	-0.0613781
30.4392	-0.0552974
30.4974	-0.0622905
30.5554	-0.0613737
30.6135	-0.0572585
30.6712	-0.0666569
30.7293	-0.0625661
30.7874	-0.0628699
30.8461	-0.0663466
30.904	-0.0610841
30.9625	-0.0566999
31.0213	-0.0662557
31.08	-0.0652402
31.1384	-0.0634317
31.1963	-0.06564
31.2541	-0.0659929
31.3128	-0.0596186
31.3718	-0.0563201
31.4305	-0.0645454
31.4903	-0.0620393
31.5489	-0.0627452
31.607	-0.0565793
31.6652	-0.0556255
31.7243	-0.0574782
31.7836	-0.0585373
31.8427	-0.0596453
31.9009	-0.0535646
31.9594	-0.061839
32.0179	-0.0654504
32.0764	-0.0560124
32.1354	-0.05933
32.1953	-0.0617188
32.2533	-0.06057
32.3119	-0.0537808
32.3707	-0.0593082
32.4289	-0.057317
32.4886	-0.0568617
32.5482	-0.0532939
32.6072	-0.0502517
32.6665	-0.0592087
32.7245	-0.0629428
32.7838	-0.0552859
32.8435	-0.0580656
32.9027	-0.0603332
32.9627	-0.0615745
33.0211	-0.0623295
33.0791	-0.0615224
33.1381	-0.0581873
33.1971	-0.0628234
33.2562	-0.0542025
33.3151	-0.0678109
33.3741	-0.0653913
33.4331	-0.0572953
33.4923	-0.0535815
33.5513	-0.0661034
33.6103	-0.0587033
33.6695	-0.069699
33.7275	-0.0692703
33.7859	-0.0642148
33.845	-0.0505157
33.9035	-0.0613414
33.963	-0.0682108
34.0214	-0.0612752
34.0816	-0.0560587
34.1399	-0.0491356
34.1983	-0.0638555
34.2572	-0.0640727
34.3157	-0.05931
34.3746	-0.0649472
34.4338	-0.0548735
34.4922	-0.0585582
34.5512	-0.0530135
34.6094	-0.0696623
34.6676	-0.0530226
34.7271	-0.0536663
34.7873	-0.0617188
34.8465	-0.0747286
34.9059	-0.0562318
34.9642	-0.0635665
35.0233	-0.06122
35.0827	-0.0589709
35.1418	-0.0615193
35.2002	-0.0635316
35.2587	-0.0640546
35.3172	-0.0673364
35.3759	-0.0634644
35.435	-0.0611912
35.4942	-0.0668645
35.5535	-0.0590125
35.6122	-0.0640395
35.6723	-0.0629125
35.7314	-0.0691719
35.7904	-0.0640302
35.8494	-0.0692277
35.908	-0.0699215
35.9666	-0.06583
36.0264	-0.072174
36.0853	-0.0665562
36.1448	-0.0639041
36.2048	-0.0580652
36.2645	-0.0650197
36.3246	-0.0559214
36.3832	-0.0638905
36.4423	-0.0692345
36.5019	-0.0626271
36.5609	-0.0579858
36.6199	-0.0651365
36.6787	-0.0596776
36.7368	-0.0602743
36.7958	-0.0626887
36.8556	-0.063271
36.9147	-0.0645622
36.9737	-0.0632168
37.0328	-0.0546448
37.0932	-0.0614518
37.1534	-0.0598241
37.2128	-0.0588445
37.2718	-0.0694497
37.3307	-0.0632826
37.3889	-0.0609862
37.4485	-0.0562098
37.508	-0.0616143
37.5674	-0.0551659
37.6261	-0.0571167
37.6853	-0.0601535
37.7445	-0.0632512
37.8047	-0.0694726
37.8637	-0.0625241
37.9232	-0.0598964
37.9821	-0.0649721
38.0408	-0.0656168
38.0999	-0.0578015
38.1587	-0.0519031
38.2183	-0.0529252
38.278	-0.0630779
38.3373	-0.0613903
38.3962	-0.0641955
38.4555	-0.0594439
38.5146	-0.0524466
38.5739	-0.0592795
38.6328	-0.0678829
38.6912	-0.052073
38.7502	-0.0623365
38.8097	-0.0596111
38.8682	-0.0563376
38.9269	-0.0625
38.9854	-0.0623514
39.0448	-0.0546213
39.1047	-0.0671542
39.1651	-0.0607045
39.2251	-0.0604442
39.2843	-0.0635053
39.3434	-0.0617814
39.4037	-0.0629123
39.4625	-0.0565989
39.5224	-0.0665439
39.5816	-0.0754521
39.6404	-0.0632306
39.6996	-0.0659621
39.7582	-0.0629448
39.8171	-0.07648
39.8757	-0.0682259
39.9352	-0.0566259
39.9938	-0.0710891
40.0538	-0.0688514
40.1136	-0.0684205
40.1727	-0.0706516
40.2326	-0.0687436
40.2922	-0.0657373
40.3515	-0.0698969
40.4114	-0.0749713
40.4704	-0.0666556
40.5292	-0.0740019
40.5877	-0.0695199
40.6474	-0.0766087
40.7066	-0.073261
40.7668	-0.0615748
40.8264	-0.0648308
40.8854	-0.060458
40.9443	-0.0594179
41.0033	-0.0710607
41.0621	-0.0694959
41.121	-0.0726184
41.1799	-0.0692956
41.2394	-0.0778373
41.2983	-0.0699856
41.357	-0.066895
41.4157	-0.0796247
41.4747	-0.0659259
41.5333	-0.0667538
41.5931	-0.0710837
41.6524	-0.0615714
41.7114	-0.0688808
41.7702	-0.062543
41.8299	-0.072
41.8897	-0.0667717
41.949	-0.0655724
42.0082	-0.0638972
42.0671	-0.0705109
42.1269	-0.0722284
42.1872	-0.068086
42.2462	-0.0736009
42.3054	-0.0679462
42.3646	-0.057189
42.4239	-0.0606771
42.4829	-0.0627497
42.5426	-0.0618551
42.6015	-0.0662837
42.6607	-0.0714567
42.7207	-0.0680226
42.7799	-0.0658225
42.84	-0.0697369
42.9	-0.0662173
42.9595	-0.070743
43.0189	-0.0738526
43.0787	-0.0701136
43.1376	-0.0690858
43.1966	-0.0675938
43.256	-0.0759037
43.3153	-0.0649143
43.3758	-0.0741262
43.4347	-0.0626368
43.4939	-0.0736935
43.5531	-0.0622038
43.612	-0.0768986
43.6715	-0.0673007
43.731	-0.0728638
43.7905	-0.0658171
43.8497	-0.0632751
43.909	-0.0732818
43.9675	-0.0742076
44.0264	-0.0678575
44.0854	-0.0743246
44.1451	-0.0634568
44.2056	-0.0690432
44.2654	-0.0731654
44.3257	-0.0770553
44.3857	-0.076026
44.4454	-0.0707368
44.505	-0.0782773
44.5639	-0.0710848
44.6236	-0.0807006
44.6841	-0.0716628
44.7431	-0.0774952
44.8024	-0.0691059
44.8618	-0.0742663
44.9209	-0.0806601
44.9798	-0.0792904
45.0385	-0.0697667
45.0988	-0.079882
45.1579	-0.0810389
45.2169	-0.0867492
45.2757	-0.0825111
45.3345	-0.0767225
45.3936	-0.0803697
45.4522	-0.0916713
45.5112	-0.0814392
45.5706	-0.0761505
45.6298	-0.0787477
45.6886	-0.0837502
45.7479	-0.0819528
45.8067	-0.0779099
45.8659	-0.0803972
45.925	-0.0720448
45.9836	-0.0812835
46.0427	-0.0841861
46.1016	-0.0805946
46.1606	-0.0769421
46.2196	-0.0832262
46.2787	-0.0817097
46.3379	-0.0789482
46.3966	-0.0797393
46.4556	-0.0729618
46.514	-0.0868759
46.5726	-0.0802942
46.6316	-0.0753967
46.6907	-0.0834017
46.7497	-0.0700568
46.8089	-0.0802103
46.8681	-0.080952
46.9266	-0.07564
46.985	-0.0783115
47.044	-0.0758918
47.1028	-0.0819685
47.1619	-0.0814897
47.221	-0.0755177
47.2802	-0.0754173
47.3395	-0.0786247
47.3986	-0.0721278
47.458	-0.0769098
47.517	-0.0787749
47.576	-0.0806888
47.6352	-0.0835423
47.6944	-0.0816352
47.7532	-0.0875043
47.8125	-0.0811294
47.8719	-0.0874006
47.9313	-0.0920727
47.9902	-0.0889208
48.0492	-0.0905418
48.1082	-0.078857
48.1669	-0.0821996
48.2261	-0.0812567
48.2854	-0.0828406
48.3443	-0.0820692
48.4031	-0.0879139
48.4621	-0.0884972
48.5216	-0.0851615
48.5812	-0.0973285
48.6402	-0.0796257
48.6993	-0.0883388
48.7584	-0.0891294
48.8177	-0.0874663
48.8769	-0.0898805
48.9359	-0.0836156
48.9955	-0.0807558
49.0548	-0.0813997
49.1139	-0.0894658
49.1732	-0.088059
49.2325	-0.0869209
49.2919	-0.0840246
49.3513	-0.0854863
49.4107	-0.0864232
49.4702	-0.0811342
49.5294	-0.0938511
49.5887	-0.0817266
49.6478	-0.0949928
49.707	-0.0923166
49.7663	-0.0990518
49.8257	-0.0926523
49.8854	-0.0897434
49.9444	-0.097651
50.0035	-0.0883464
50.0629	-0.10276
50.122	-0.0957259
50.1813	-0.08918
50.2409	-0.0970256
50.3004	-0.0944955
50.3595	-0.0975811
50.4185	-0.0967119
50.4778	-0.0962328
50.5369	-0.0883565
50.5958	-0.102795
50.6551	-0.093478
50.7143	-0.103106
50.774	-0.0888086
50.8337	-0.0937
50.8927	-0.0918297
50.9521	-0.0920341
51.0113	-0.0911523
51.071	-0.0962025
51.1309	-0.0998853
51.1903	-0.10103
51.2499	-0.085096
51.3095	-0.0921361
51.3689	-0.0896916
51.4279	-0.0912759
51.4873	-0.0891975
51.5468	-0.0943456
51.606	-0.0980415
51.6653	-0.0980874
51.7243	-0.0931531
51.7836	-0.0929303
51.8435	-0.100629
51.903	-0.0861484
51.9626	-0.097644
52.022	-0.0925262
52.0819	-0.101214
52.1414	-0.0979512
52.201	-0.0952379
52.2606	-0.100227
52.3205	-0.0919837
52.3802	-0.0930789
52.4397	-0.0973114
52.4991	-0.0942077
52.5589	-0.0910669
52.6184	-0.106945
52.6785	-0.0982496
52.7385	-0.0998691
52.7982	-0.0947631
52.8579	-0.0989832
52.9174	-0.0953666
52.9769	-0.104287
53.0363	-0.104088
53.0958	-0.100154
53.1553	-0.0999069
53.215	-0.100538
53.275	-0.104697
53.335	-0.100738
53.3947	-0.109218
53.4541	-0.108739
53.5138	-0.105598
53.5739	-0.103287
53.634	-0.102636
53.6935	-0.0991296
53.753	-0.0994559
53.8126	-0.10696
53.8721	-0.0918321
53.9315	-0.0964432
53.9913	-0.0975382
54.051	-0.100562
54.1104	-0.106076
54.1702	-0.103851
54.2292	-0.107828
54.2882	-0.106007
54.3476	-0.100022
54.4071	-0.108112
54.4665	-0.102347
54.526	-0.10741
54.5855	-0.110275
54.6454	-0.105914
54.7047	-0.105361
54.7645	-0.100536
54.8242	-0.0968457
54.8834	-0.109807
54.943	-0.109718
55.0048	-0.106135
55.0675	-0.104126
55.1265	-0.107053
55.1863	-0.096844
55.2455	-0.10292
55.3057	-0.101952
55.3655	-0.101765
55.4251	-0.0920692
55.4844	-0.10785
55.545	-0.10129
55.6054	-0.100797
55.6657	-0.108093
55.7255	-0.099996
55.7856	-0.0997479
55.8456	-0.103052
55.9059	-0.103341
55.9666	-0.103495
56.0274	-0.110118
56.087	-0.106929
56.147	-0.103446
56.2066	-0.102075
56.2673	-0.112861
56.327	-0.101481
56.3872	-0.0990232
56.447	-0.098458
56.507	-0.10728
56.5666	-0.105751
56.6265	-0.11716
56.6866	-0.108477
56.7465	-0.116298
56.8069	-0.106382
56.8671	-0.107244
56.9275	-0.0997567
56.9875	-0.105478
57.0479	-0.0988695
57.109	-0.0959467
57.169	-0.100911
57.2292	-0.0977575
57.2891	-0.099426
57.3492	-0.108943
57.4105	-0.102419
57.4708	-0.1072
57.5307	-0.109894
57.591	-0.108608
57.6512	-0.107249
57.7113	-0.110858
57.7714	-0.111135
57.8317	-0.111863
57.892	-0.107306
57.9519	-0.113357
58.0121	-0.113511
58.073	-0.105022
58.1333	-0.113453
58.1937	-0.110226
58.2539	-0.110637
58.3139	-0.106385
58.3739	-0.116964
58.4344	-0.115642
58.4946	-0.105652
58.5551	-0.107259
58.6154	-0.113297
58.6755	-0.113745
58.7358	-0.106856
58.797	-0.111477
58.8576	-0.103427
58.9189	-0.111198
58.9803	-0.113743
59.0405	-0.109638
59.1005	-0.107327
59.1605	-0.112108
59.2208	-0.114838
59.2812	-0.110036
59.3417	-0.100376
59.4018	-0.104779
59.4624	-0.112379
59.5227	-0.111032
59.583	-0.11115
59.643	-0.112891
59.7026	-0.106784
59.7626	-0.118426
59.823	-0.106263
59.8831	-0.113816
59.9431	-0.122625
60.0037	-0.109034
60.0646	-0.108272
60.125	-0.105253
60.185	-0.110315
60.2452	-0.107954
60.3055	-0.11763
60.3656	-0.112194
60.4258	-0.101668
60.4866	-0.112893
60.5469	-0.0996443
60.6076	-0.115033
60.6681	-0.113295
60.7295	-0.112801
60.7904	-0.107766
60.8508	-0.114341
60.9111	-0.106378
60.9711	-0.115627
61.0315	-0.106809
61.0923	-0.120623
61.1532	-0.114404
61.2132	-0.112813
61.2731	-0.111284
61.3334	-0.105164
61.3938	-0.110079
61.4543	-0.109916
61.5152	-0.108372
61.5755	-0.109625
61.6355	-0.102151
61.6955	-0.111742
61.7553	-0.104939
61.8153	-0.110196
61.8756	-0.108983
61.9355	-0.105476
61.996	-0.113626
62.0562	-0.115965
62.1168	-0.117108
62.1772	-0.104909
62.2372	-0.117075
62.2978	-0.117901
62.3592	-0.112414
62.4206	-0.108917
62.4811	-0.103688
62.5411	-0.109727
62.6011	-0.115131
62.6616	-0.115565
62.7221	-0.0985199
62.782	-0.113531
62.8422	-0.116127
62.9023	-0.114939
62.9626	-0.104485
63.0235	-0.115186
63.0842	-0.106099
63.1446	-0.12023
63.2046	-0.111352
63.265	-0.114619
63.3259	-0.109792
63.387	-0.117038
63.4471	-0.119048
63.5072	-0.115638
63.5675	-0.115084
63.6283	-0.114091
63.6886	-0.113976
63.7488	-0.119173
63.81	-0.111989
63.8706	-0.109531
63.9309	-0.113311
63.9915	-0.119349
64.0517	-0.112777
64.1119	-0.111772
64.1726	-0.104345
64.2337	-0.118512
64.2947	-0.118629
64.3552	-0.110605
64.4157	-0.114848
64.4763	-0.123083
64.5366	-0.119295
64.5971	-0.119864
64.6576	-0.126048
64.7177	-0.118049
64.7778	-0.116018
64.8382	-0.110521
64.8982	-0.129902
64.9587	-0.120779
65.0193	-0.123923
65.0796	-0.120013
65.1402	-0.113465
65.2006	-0.11047
65.2611	-0.118522
65.3214	-0.116028
65.3816	-0.113973
65.4417	-0.117716
65.5021	-0.11892
65.5627	-0.120722
65.6231	-0.122854
65.6837	-0.114829
65.7436	-0.109406
65.8043	-0.116933
65.8652	-0.111752
65.9261	-0.107706
65.9872	-0.116929
66.0477	-0.118841
66.108	-0.12151
66.1681	-0.127817
66.2282	-0.120684
66.2885	-0.119984
66.3491	-0.116025
66.4092	-0.121233
66.4698	-0.119483
66.5302	-0.1196
66.5908	-0.123587
66.6508	-0.116015
66.7114	-0.117304
66.7718	-0.118496
66.8325	-0.120823
66.8936	-0.130107
66.954	-0.123352
67.0149	-0.12292
67.0765	-0.117946
67.1367	-0.123996
67.1973	-0.127812
67.258	-0.117529
67.3187	-0.130684
67.3796	-0.120266
67.4398	-0.119896
67.5002	-0.123627
67.5609	-0.129261
67.6222	-0.123909
67.683	-0.127347
67.7435	-0.123119
67.8037	-0.113764
67.8641	-0.129628
67.9243	-0.121848
67.9842	-0.120538
68.0449	-0.122743
68.1054	-0.122629
68.166	-0.11978
68.2264	-0.117737
68.2872	-0.122261
68.3472	-0.115665
68.4074	-0.131579
68.4683	-0.120319
68.5294	-0.131312
68.5901	-0.114498
68.6509	-0.127433
68.7123	-0.12385
68.7734	-0.118889
68.8343	-0.109216
68.8946	-0.126143
68.9543	-0.117485
69.0146	-0.133484
69.0752	-0.125813
69.1357	-0.12117
69.1961	-0.122252
69.2565	-0.130634
69.3171	-0.118373
69.3778	-0.11821
69.438	-0.119231
69.4991	-0.120715
69.5593	-0.126179
69.6197	-0.13085
69.6802	-0.115062
69.7408	-0.120392
69.8011	-0.132314
69.8611	-0.129246
69.9213	-0.125519
69.9816	-0.120461
70.0417	-0.130271
70.1018	-0.136969
70.1621	-0.133632
70.2222	-0.140037
70.2821	-0.131988
70.3424	-0.124355
70.4027	-0.120505
70.4627	-0.120965
70.5227	-0.125893
70.5827	-0.125486
70.6431	-0.116326
70.7033	-0.119814
70.7638	-0.123715
70.8242	-0.12719
70.8844	-0.121546
70.9448	-0.116378
71.0052	-0.129618
71.0655	-0.114123
71.1261	-0.115376
71.1862	-0.119242
71.2462	-0.121117
71.3061	-0.115926
71.3665	-0.117081
71.4268	-0.126281
71.4871	-0.125178
71.5468	-0.113028
71.607	-0.116637
71.6674	-0.12834
71.7277	-0.133609
71.7877	-0.115856
71.8479	-0.127497
71.9085	-0.120376
71.9687	-0.118211
72.0287	-0.125617
72.0887	-0.115786
72.149	-0.11577
72.2095	-0.120257
72.2699	-0.107143
72.3302	-0.121982
72.3903	-0.118621
72.4506	-0.116908
72.5106	-0.129282
72.5707	-0.124395
72.6308	-0.12195
72.6911	-0.111582
72.7512	-0.127679
72.8114	-0.125355
72.8718	-0.121982
72.9324	-0.124785
72.9928	-0.119165
73.0532	-0.119673
73.1133	-0.132865
73.1733	-0.128112
73.2338	-0.110994
73.2943	-0.122098
73.3542	-0.115368
73.4142	-0.122248
73.4743	-0.111246
73.5345	-0.106689
73.5947	-0.117903
73.6547	-0.118058
73.7146	-0.122949
73.7743	-0.103743
73.8347	-0.11934
73.8952	-0.120519
73.9554	-0.125251
74.016	-0.126846
74.0766	-0.110935
74.137	-0.117291
74.1971	-0.119789
74.2572	-0.122324
74.3176	-0.114117
74.3779	-0.112745
74.4388	-0.11506
74.4994	-0.116825
74.5598	-0.119714
74.6203	-0.113752
74.6806	-0.123086
74.7414	-0.112669
74.8017	-0.121234
74.8623	-0.111305
74.923	-0.114144
74.9834	-0.117265
75.0442	-0.110607
75.1047	-0.114899
75.1651	-0.11072
75.2252	-0.128929
75.2851	-0.112848
75.3456	-0.11802
75.4057	-0.109837
75.4653	-0.125654
75.5258	-0.118533
75.5865	-0.117307
75.6467	-0.119744
75.7068	-0.126723
75.7677	-0.123495
75.8283	-0.119145
75.8882	-0.120655
75.9488	-0.121394
76.0096	-0.118741
76.0705	-0.11666
76.131	-0.120477
76.1914	-0.122474
76.2517	-0.110556
76.3122	-0.112968
76.3727	-0.123108
76.4332	-0.124971
76.4939	-0.11149
76.5542	-0.115855
76.6142	-0.12049
76.6743	-0.122671
76.7352	-0.11638
76.7957	-0.114153
76.856	-0.11222
76.9165	-0.104489
76.977	-0.121305
77.0376	-0.119238
77.0978	-0.120955
77.1586	-0.123574
77.2192	-0.118675
77.2802	-0.126214
77.3405	-0.12389
77.4012	-0.0907917
77.4618	-0.0915684
77.522	-0.10476
77.5822	-0.122212
77.6424	-0.10751
77.7028	-0.109459
77.7636	-0.117206
77.8242	-0.116847
77.8846	-0.123251
77.9453	-0.122124
78.0063	-0.118737
78.0664	-0.124531
78.1268	-0.126797
78.1869	-0.125939
78.2476	-0.118219
78.3086	-0.117958
78.3693	-0.124752
78.4297	-0.11309
78.4897	-0.118823
78.55	-0.128096
78.6107	-0.124063
78.6717	-0.122471
78.7326	-0.125896
78.7931	-0.124866
78.8538	-0.113595
78.9143	-0.128422
78.9751	-0.128649
79.0355	-0.125751
79.0962	-0.118056
79.157	-0.119797
79.2175	-0.129143
79.2784	-0.123364
79.3392	-0.119794
79.3995	-0.116042
79.4599	-0.126902
79.5206	-0.123028
79.5813	-0.117762
79.6424	-0.118379
79.7059	-0.120983
79.7664	-0.125812
79.8272	-0.121059
79.8884	-0.127548
79.9489	-0.113957
80.0097	-0.116454
80.071	-0.127948
80.1327	-0.119897
80.1936	-0.118293
80.2543	-0.12936
80.3157	-0.113949
80.3765	-0.120096
80.4374	-0.110057
80.4984	-0.12575
80.56	-0.126684
80.6211	-0.121637
80.6824	-0.122852
80.7438	-0.129768
80.8049	-0.117446
80.8663	-0.113644
80.9274	-0.127091
80.988	-0.116649
81.049	-0.127972
81.1105	-0.124621
81.1715	-0.125361
81.2325	-0.12339
81.2935	-0.109164
81.3544	-0.118461
81.415	-0.121837
81.4762	-0.118035
81.5376	-0.116724
81.599	-0.116376
81.6605	-0.12107
81.7216	-0.113765
81.7831	-0.114137
81.8445	-0.111776
81.9056	-0.122037
81.9668	-0.11561
82.0286	-0.119413
82.0899	-0.112937
82.1513	-0.12017
82.2126	-0.116759
82.2734	-0.111298
82.3346	-0.109986
82.3959	-0.12635
82.4572	-0.116994
82.5183	-0.11368
82.5798	-0.107229
82.641	-0.116428
82.7028	-0.107877
82.764	-0.122227
82.8255	-0.11707
82.8904	-0.126386
82.9515	-0.117994
83.0123	-0.136422
83.0733	-0.123062
83.1336	-0.112462
83.1949	-0.110906
83.2563	-0.109509
83.3165	-0.110347
83.3775	-0.109475
83.4383	-0.106528
83.4997	-0.110014
83.5604	-0.110619
83.6214	-0.114911
83.6822	-0.110292
83.7433	-0.101778
83.8045	-0.11503
83.8648	-0.111559
83.925	-0.105353
83.9861	-0.117335
84.047	-0.1144
84.1081	-0.10983
84.1688	-0.116295
84.2296	-0.114971
84.2907	-0.116407
84.3515	-0.117415
84.4124	-0.108096
84.4713	-0.116296
84.5291	-0.110607
84.5884	-0.112349
84.6495	-0.112661
84.7101	-0.106382
84.7708	-0.108904
84.8319	-0.105725
84.893	-0.106745
84.9546	-0.110878
85.0157	-0.116085
85.0768	-0.121243
85.1379	-0.117783
85.1994	-0.113273
85.2604	-0.119505
85.3217	-0.115008
85.3836	-0.121776
85.4458	-0.125981
85.5069	-0.120751
85.568	-0.117792
85.6288	-0.115712
85.6899	-0.0307696
85.7531	0.0715211
85.8142	0.13659
85.8745	0.185288
85.9352	0.234865
85.9968	0.281893
86.0588	0.326711
86.1192	0.390217
86.18	0.440466
86.2404	0.509757
86.3008	0.569564
86.3617	0.634425
86.422	0.725091
86.4827	0.801524
86.5429	0.894387
86.6032	0.99621
86.6632	1.11549
86.7232	1.23405
86.7834	1.3653
86.8438	1.48373
86.9042	1.57638
86.9642	1.6523
87.0242	1.69097
87.0847	1.71696
87.1446	1.73369
87.2048	1.75686
87.2651	1.76966
87.3252	1.77469
87.3852	1.78064
87.4452	1.77939
87.5054	1.7855
87.5661	1.78658
87.6261	1.78753
87.6862	1.80015
87.7462	1.7938
87.8065	1.78693
87.8666	1.79681
87.9266	1.80321
87.9867	1.79552
88.0467	1.79313
88.1067	1.7891
88.1667	1.79265
88.2267	1.78873
88.2868	1.79399
88.3467	1.79181
88.4067	1.79647
88.4668	1.78178
88.5269	1.78975
88.5872	1.79014
88.6472	1.78408
88.7072	1.78118
88.7672	1.78237
88.8273	1.78462
88.8877	1.77965
88.9479	1.78362
89.0083	1.7803
89.0685	1.78115
89.1291	1.7862
89.1892	1.79198
89.2492	1.78795
89.3095	1.78529
89.3698	1.78088
89.4302	1.78599
89.4902	1.78175
89.5502	1.78253
89.6102	1.77659
89.6702	1.78265
89.7302	1.78263
89.7902	1.77439
89.8502	1.78415
89.9104	1.77927
89.971	1.77387
90.0316	1.77096
90.0923	1.77153
90.1527	1.7712
90.2128	1.7674
90.2727	1.7739
90.3327	1.76496
90.3928	1.77019
90.4527	1.76372
90.513	1.76597
90.5736	1.76189
90.6337	1.76386
90.6937	1.75564
90.7538	1.76352
90.8138	1.76523
90.8742	1.75477
90.9345	1.75583
90.9943	1.75999
91.0545	1.75468
91.1147	1.75328
91.1749	1.76264
91.2353	1.75469
91.2954	1.76245
91.3557	1.75092
91.4159	1.75383
91.4762	1.75735
91.5362	1.75193
91.5966	1.75025
91.6569	1.75095
91.7177	1.7511
91.7778	1.74724
91.8379	1.74538
91.8982	1.75224
91.9586	1.74693
92.0188	1.74656
92.0795	1.74751
92.1397	1.73639
92.1997	1.74136
92.2597	1.74384
92.32	1.73924
92.3807	1.74594
92.4416	1.73666
92.5017	1.7344
92.5619	1.74153
92.6222	1.73378
92.6822	1.73573
92.7425	1.7391
92.8031	1.73099
92.8632	1.73494
92.9237	1.73201
92.9842	1.72323
93.0443	1.72845
93.1053	1.73138
93.1661	1.72611
93.2263	1.72255
93.2867	1.71993
93.3471	1.71481
93.4074	1.70791
93.4678	1.71351
93.5281	1.71311
93.5883	1.71443
93.6483	1.70882
93.7086	1.71399
93.7688	1.71676
93.829	1.71501
93.8892	1.71016
93.9496	1.70981
94.0098	1.71275
94.0698	1.71155
94.1303	1.70114
94.1903	1.70588
94.251	1.70813
94.3119	1.70342
94.3726	1.70481
94.4329	1.70414
94.4935	1.70261
94.5544	1.69315
94.6148	1.70839
94.6753	1.70184
94.7361	1.69203
94.7966	1.70023
94.8572	1.6964
94.9176	1.69587
94.9785	1.69586
95.039	1.69287
95.0997	1.69745
95.16	1.68901
95.2203	1.68107
95.2803	1.68858
95.341	1.69281
95.4013	1.6919
95.4617	1.68724
95.5222	1.68882
95.5829	1.69185
95.6434	1.68956
95.704	1.68618
95.7645	1.6884
95.8251	1.69017
95.8856	1.68686
95.9457	1.68569
96.0082	1.67547
96.072	1.68998
96.1322	1.6751
96.1929	1.6733
96.2538	1.68029
96.3145	1.68338
96.375	1.67685
96.4362	1.67234
96.4972	1.67487
96.558	1.6764
96.6194	1.67783
96.6803	1.67483
96.7417	1.67315
96.8032	1.66606
96.8643	1.67127
96.9251	1.66832
96.9862	1.67741
97.0474	1.67426
97.1087	1.66854
97.1701	1.66877
97.2314	1.66578
97.2919	1.66883
97.3525	1.66558
97.4136	1.66952
97.4747	1.67133
97.5354	1.66791
97.5962	1.66579
97.6575	1.66146
97.7184	1.66215
97.7793	1.66377
97.84	1.66681
97.9007	1.6591
97.9618	1.65442
98.0235	1.6694
98.0847	1.65172
98.1462	1.6602
98.2072	1.6508
98.2685	1.65664
98.3297	1.65686
98.3908	1.65374
98.4519	1.65454
98.513	1.65957
98.574	1.65352
98.6354	1.64955
98.6966	1.6485
98.758	1.65003
98.8192	1.6503
98.8806	1.63787
98.9416	1.6507
99.0028	1.64769
99.0644	1.64657
99.1257	1.64018
99.1872	1.64231
99.2501	1.64239
99.3135	1.64619
99.3747	1.64665
99.4359	1.64417
99.497	1.63829
99.558	1.64442
99.6194	1.63946
99.6804	1.63804
99.741	1.64703
99.8022	1.63545
99.8633	1.63666
99.9245	1.64367
99.9859	1.63689
100.047	1.6322
100.108	1.62451
100.169	1.6334
100.23	1.62939
100.291	1.63214
100.352	1.63436
100.413	1.62465
100.475	1.62443
100.535	1.6305
100.596	1.63171
100.658	1.62772
100.719	1.62705
100.78	1.62093
100.841	1.6247
100.901	1.62343
100.963	1.62386
101.024	1.62555
101.085	1.62823
101.147	1.61904
101.208	1.62291
101.27	1.61556
101.331	1.62453
101.392	1.61835
101.453	1.61485
101.514	1.61665
101.575	1.61566
101.637	1.60477
101.698	1.60905
101.759	1.60926
101.82	1.61294
101.881	1.61074
101.941	1.60917
102.002	1.60362
102.063	1.60528
102.124	1.6141
102.185	1.60986
102.245	1.61299
102.306	1.60473
102.366	1.60733
102.427	1.60568
102.488	1.60288
102.549	1.60758
102.61	1.59738
102.671	1.6016
102.732	1.5986
102.792	1.60208
102.853	1.60513
102.913	1.59522
102.974	1.60394
103.035	1.59971
103.096	1.59818
103.156	1.59608
103.218	1.59484
103.279	1.58865
103.339	1.59212
103.399	1.58599
103.46	1.5902
103.52	1.59192
103.581	1.59547
103.641	1.58993
103.701	1.58267
103.762	1.5957
103.823	1.59539
103.883	1.59035
103.944	1.58129
104.005	1.5827
104.066	1.59092
104.127	1.58472
104.188	1.59115
104.249	1.58364
104.31	1.58278
104.371	1.58619
104.431	1.58308
104.492	1.5806
104.553	1.57603
104.613	1.57913
104.674	1.59188
104.735	1.58406
104.796	1.58322
104.857	1.58987
104.918	1.5769
104.979	1.57433
105.04	1.58218
105.1	1.57777
105.161	1.58371
105.222	1.58206
105.283	1.57738
105.344	1.57586
105.405	1.57214
105.466	1.57615
105.527	1.5729
105.588	1.57735
105.649	1.57645
105.71	1.57566
105.772	1.57961
105.832	1.56852
105.893	1.57289
105.955	1.57256
106.016	1.56763
106.077	1.57226
106.138	1.5608
106.199	1.56605
106.259	1.55682
106.321	1.56859
106.381	1.55993
106.442	1.56764
106.503	1.55932
106.564	1.56171
106.625	1.56807
106.686	1.56477
106.747	1.56604
106.808	1.55888
106.869	1.56212
106.93	1.56379
106.991	1.56466
107.052	1.56144
107.112	1.56713
107.173	1.55936
107.234	1.56184
107.295	1.56271
107.356	1.56333
107.417	1.5599
107.478	1.56209
107.539	1.56082
107.6	1.56128
107.661	1.55991
107.723	1.56155
107.783	1.57528
107.844	1.54264
107.905	1.53007
107.966	1.51519
108.027	1.50088
108.088	1.49665
108.149	1.48403
108.21	1.48864
108.271	1.49211
108.332	1.48756
108.393	1.48633
108.454	1.49394
108.514	1.48865
108.575	1.48927
108.636	1.48959
108.697	1.49815
108.758	1.50082
108.819	1.50375
108.88	1.50362
108.941	1.50815
109.001	1.50742
109.062	1.51696
109.123	1.5222
109.184	1.54131
109.245	1.54707
109.306	1.5566
109.367	1.57807
109.428	1.59459
109.489	1.61458
109.55	1.6322
109.611	1.64842
109.672	1.66457
109.733	1.67938
109.795	1.69939
109.855	1.71901
109.916	1.73293
109.977	1.74891
110.038	1.76629
110.099	1.77447
110.16	1.79102
110.221	1.80886
110.282	1.82018
110.343	1.826
110.404	1.84112
110.465	1.84701
110.526	1.86541
110.587	1.87469
110.648	1.88598
110.71	1.8928
110.771	1.90357
110.832	1.91121
110.893	1.9187
110.954	1.92183
111.015	1.92973
111.077	1.93471
111.138	1.94951
111.2	1.95115
111.261	1.95405
111.322	1.96049
111.382	1.97427
111.444	1.98293
111.505	1.98684
111.566	1.98827
111.627	2.00178
111.687	2.00706
111.748	2.01022
111.809	2.01966
111.871	2.02645
111.933	2.02599
111.994	2.03694
112.055	2.03545
112.116	2.04082
112.177	2.04479
112.239	2.04134
112.299	2.05055
112.361	2.06142
112.422	2.05773
112.483	2.06515
112.544	2.06537
112.605	2.0714
112.666	2.06995
112.728	2.07702
112.789	2.08568
112.85	2.08717
112.911	2.07989
112.972	2.08631
113.033	2.08857
113.095	2.08863
113.156	2.09879
113.217	2.10169
113.279	2.11154
113.34	2.10653
113.401	2.1077
113.463	2.10959
113.524	2.11318
113.586	2.11454
113.647	2.12253
113.708	2.12022
113.77	2.12046
113.831	2.12157
113.892	2.12079
113.954	2.1279
114.015	2.12999
114.076	2.13722
114.138	2.13551
114.199	2.13209
114.26	2.14238
114.321	2.14224
114.383	2.14069
114.445	2.1503
114.506	2.14932
114.567	2.14656
114.628	2.14378
114.69	2.15549
114.751	2.14922
114.812	2.1473
114.874	2.15449
114.935	2.15789
114.997	2.15477
115.058	2.16099
115.119	2.16679
115.181	2.16762
115.242	2.16797
115.304	2.16836
115.365	2.16525
115.427	2.16629
115.488	2.1641
115.55	2.1711
115.611	2.16617
115.672	2.1731
115.734	2.17191
115.796	2.17964
115.857	2.18363
115.918	2.17661
115.98	2.18159
116.042	2.18292
116.103	2.17938
116.165	2.18568
116.226	2.18723
116.288	2.18273
116.35	2.18723
116.411	2.18831
116.473	2.19349
116.534	2.18661
116.595	2.18661
116.657	2.19078
116.718	2.19946
116.78	2.19071
116.841	2.19189
116.903	2.18816
116.964	2.19369
117.025	2.19113
117.086	2.19839
117.148	2.19841
117.21	2.20177
117.271	2.20116
117.332	2.20421
117.394	2.2029
117.455	2.21038
117.517	2.20313
117.578	2.2053
117.64	2.20872
117.702	2.20922
117.763	2.2062
117.825	2.20386
117.886	2.21252
117.948	2.21282
118.009	2.21758
118.071	2.21264
118.132	2.21833
118.193	2.21131
118.255	2.21604
118.316	2.20724
118.378	2.21171
118.44	2.21244
118.501	2.22086
118.563	2.21394
118.624	2.22637
118.686	2.21607
118.748	2.21779
118.81	2.22179
118.871	2.22808
[truncated: 5,151 more rows]

## Sheet: fig4b
I	II	III	IV	V
-1.23093	-1.23093	43.2501	40.0338	7.15139
-1.09874	-1.09874	43.49	40.4846	7.64366
-1.09934	-1.09934	43.09	40.9207	7.86489
-1.58825	-1.58825	42.9143	40.6109	7.22192
-0.74441	-0.74441	43.0894	40.5961	7.70142
-0.53955	-0.53955	43.597	40.858	7.82492
-1.73187	-1.73187	43.0287	41.0229	7.18162
-1.05787	-1.05787	43.1245	40.4734	7.25195
-0.26456	-0.26456	42.0816	41.293	7.46376
-0.28815	-0.28815	42.1083	41.2575	6.84447
-1.27038	-1.27038	41.2874	41.2619	6.79395
-0.68687	-0.68687	41.5884	41.4697	6.42167
-1.3346	-1.3346	40.5365	40.6015	6.71966
-1.49368	-1.49368	40.8024	40.5404	6.35981
-1.03825	-1.03825	40.529	40.6897	6.16409
-1.59595	-1.59595	40.969	40.9143	5.79624
-1.39799	-1.39799	40.999	40.9954	5.61085
-1.1669	-1.1669	41.2377	42.073	5.89324
-1.23489	-1.23489	40.9502	41.1087	5.83084
-1.24009	-1.24009	40.8092	40.9101	5.51785
-1.41528	-1.41528	40.6384	41.5099	5.3587
-1.74102	-1.74102	40.7606	41.3929	5.0734
-1.20221	-1.20221	39.693	40.845	5.36478
-1.28815	-1.28815	39.4927	41.3395	5.07836
-1.39025	-1.39025	39.7421	41.1668	5.06692
-1.19146	-1.19146	39.0432	41.6148	5.307
-1.57567	-1.57567	39.2827	41.1287	5.43102
-1.4238	-1.4238	40.292	41.4833	5.1919
-1.82957	-1.82957	39.651	41.6444	5.30281
-1.12261	-1.12261	39.8773	41.5993	5.16529

## Sheet: fig5a
dark field
52	52	51	52	56	55	60	65	68	69	69	69	65	69	69	64	61	64	64	62	72	75	76	81	82	89	89	86	80	82	82	87	89	88	85	90	99	104	107	104	101	102	106	117	118	110	107	106	108	105
68	63	57	54	59	60	65	65	65	66	66	70	72	68	68	65	64	66	69	69	67	71	76	84	88	88	87	85	83	87	87	85	87	88	87	91	94	100	97	103	101	107	116	132	132	123	115	107	104	103
76	70	61	51	57	59	64	65	68	68	70	70	70	70	63	61	64	67	67	70	72	72	75	81	83	88	89	83	87	85	83	86	84	86	90	95	98	101	98	103	108	112	134	150	149	130	119	112	106	105
66	62	58	56	54	58	61	62	65	69	70	73	71	68	63	64	62	65	70	71	71	73	78	84	85	87	85	83	81	84	84	84	83	87	89	92	97	101	99	101	104	116	129	144	149	130	116	109	104	106
60	56	51	49	54	60	62	63	65	65	67	67	70	67	68	67	64	63	65	67	69	73	78	82	85	86	86	83	83	83	85	85	85	86	89	97	97	101	104	99	100	103	111	126	128	122	111	110	105	106
48	47	50	53	60	60	60	65	68	68	69	69	69	67	66	63	63	62	66	74	72	72	77	78	82	87	88	86	86	84	84	88	86	86	90	93	95	104	102	100	99	97	102	106	111	108	106	107	105	105
41	47	50	51	57	61	63	68	67	68	69	71	68	70	68	66	61	65	67	70	75	76	78	80	83	89	87	88	81	85	84	86	88	88	87	95	96	101	104	99	95	97	97	101	103	105	106	110	109	108
40	45	47	52	55	61	61	66	69	68	72	69	67	68	66	61	66	65	64	69	73	76	80	81	90	91	87	91	86	84	85	87	90	87	89	94	100	102	106	103	100	95	93	93	98	106	109	105	105	104
40	46	51	55	57	58	62	65	68	69	71	72	72	69	65	62	59	65	69	72	74	75	76	82	87	89	92	94	90	88	83	86	91	88	91	94	97	103	102	100	97	98	92	98	101	107	107	106	101	101
44	46	50	51	56	63	67	67	69	70	70	72	75	70	71	67	66	66	67	71	73	75	81	83	86	91	91	90	91	86	85	85	88	88	88	94	96	99	102	102	99	97	97	98	105	103	105	105	105	97
38	46	50	54	59	59	61	66	67	65	69	71	72	74	70	67	67	69	69	71	73	77	83	88	89	90	91	92	83	84	87	87	91	92	90	94	100	101	104	99	102	96	93	99	96	105	109	106	107	103
41	47	52	55	59	63	64	67	68	70	70	72	73	73	71	69	69	70	71	72	74	78	81	88	90	92	91	89	89	88	84	84	88	85	90	95	100	98	98	99	100	95	95	97	103	105	106	106	107	106
43	48	51	55	59	62	63	65	70	69	71	72	70	73	72	69	66	65	70	71	76	77	80	88	90	91	90	89	86	85	84	84	88	85	89	95	97	101	106	102	97	94	91	96	100	106	108	106	107	105
44	48	52	53	54	61	64	70	73	73	72	72	70	71	71	69	66	68	68	72	72	75	82	87	90	90	94	89	86	85	87	83	86	89	92	95	100	102	103	102	98	99	96	98	105	106	108	105	105	102
42	45	50	54	57	64	67	68	70	71	73	74	72	73	67	65	67	64	68	72	73	78	81	85	87	92	94	91	85	87	86	87	87	91	90	94	96	101	105	100	104	99	95	97	100	106	110	109	106	110
42	46	50	53	60	62	63	66	69	75	75	75	73	74	71	69	68	64	67	70	76	77	83	87	91	97	95	88	87	88	89	90	89	92	93	96	98	103	100	97	100	97	96	97	104	110	108	112	116	116
44	49	53	53	56	62	65	69	74	72	73	76	74	71	68	67	64	65	68	72	76	78	83	88	88	90	92	93	88	86	88	91	90	94	94	99	97	102	104	101	101	94	98	99	103	106	112	115	121	128
42	48	52	52	60	65	66	68	72	73	73	77	73	74	75	69	63	66	69	71	72	73	81	85	88	91	92	93	89	89	88	91	91	90	90	96	100	102	105	100	102	100	95	100	104	107	113	124	127	136
42	51	54	56	60	64	65	70	71	73	75	76	77	76	74	70	70	69	69	71	74	76	77	86	88	91	94	92	85	86	89	92	89	90	94	98	103	110	106	103	103	98	96	99	102	112	118	124	125	127
45	51	51	57	58	63	65	70	72	71	75	75	75	73	73	71	67	67	69	73	75	76	84	88	89	91	91	90	91	90	87	89	89	90	92	95	98	102	107	104	101	101	100	102	106	109	111	114	113	122
47	47	51	54	56	64	67	69	73	73	78	76	77	73	70	70	67	68	72	75	75	79	81	85	93	94	94	92	92	92	88	88	89	90	91	97	98	103	108	105	103	99	102	102	110	112	109	118	114	114
44	47	54	56	60	59	63	71	72	79	79	77	76	73	73	68	70	71	68	75	76	77	82	87	93	99	99	94	91	87	87	92	92	97	90	95	100	105	105	103	102	106	110	116	120	126	119	112	110	109
46	48	52	55	62	64	67	69	74	74	76	79	79	76	75	70	73	72	70	73	74	79	81	88	86	95	95	97	93	91	89	90	90	90	92	95	98	107	107	104	103	108	117	125	136	132	122	112	110	104
45	49	53	56	59	62	64	69	75	77	73	74	79	80	81	77	72	69	70	74	74	78	85	86	91	94	97	97	91	93	89	89	93	88	89	95	103	105	105	104	107	114	125	137	140	137	126	115	108	106
46	50	52	58	61	60	70	74	78	82	85	81	81	79	82	77	73	70	73	74	77	81	79	87	91	95	92	90	93	90	88	88	90	90	91	98	102	102	107	107	105	109	126	140	140	132	124	115	109	107
45	48	54	56	59	63	66	78	85	96	100	92	80	78	75	76	71	73	73	75	76	79	82	87	89	88	91	91	90	90	89	89	95	93	96	97	103	108	109	107	109	108	115	126	123	123	117	113	109	108
43	53	56	59	63	65	72	84	101	115	117	103	91	79	74	73	74	74	72	74	78	76	84	87	89	89	99	94	91	92	85	91	91	91	91	97	105	106	109	107	106	104	104	109	115	112	115	111	110	106
42	50	57	56	60	62	74	89	108	126	126	112	91	77	76	75	80	78	78	75	74	77	81	87	88	93	97	96	96	91	87	86	84	86	90	99	106	104	105	107	106	100	100	102	104	107	111	111	108	108
44	47	52	55	59	63	76	86	100	116	117	104	90	86	85	82	88	86	85	79	78	80	83	87	93	91	97	96	93	91	86	90	88	88	88	93	100	104	105	105	105	103	101	99	102	105	106	108	111	112
42	45	51	57	58	63	71	77	89	99	103	92	84	84	85	90	93	91	85	78	75	79	84	87	94	97	95	93	93	92	93	91	93	90	88	90	100	108	109	108	102	101	100	99	103	106	107	106	107	106
43	47	54	59	61	65	68	76	78	82	81	83	81	84	90	94	93	93	85	82	78	77	81	87	90	96	97	95	98	96	93	94	93	93	89	95	99	106	107	106	102	97	98	104	109	105	108	109	104	111
47	50	56	60	60	63	68	76	84	85	82	80	80	77	82	89	88	88	82	78	75	76	83	88	93	95	92	96	94	93	93	96	93	90	92	94	102	104	110	110	107	103	99	98	99	107	106	107	110	105
57	56	57	59	64	67	74	86	94	95	91	85	78	80	84	79	82	80	75	75	76	80	81	85	91	91	97	96	95	93	89	92	95	97	93	95	99	105	105	106	105	99	97	96	101	110	111	111	106	107
65	60	58	59	63	68	76	90	104	110	101	90	82	79	76	77	74	76	74	73	76	80	84	88	89	92	97	99	94	94	94	94	96	94	95	94	101	108	107	106	105	101	98	101	103	108	110	109	106	110
69	61	56	59	61	67	75	100	110	111	104	90	82	80	81	77	77	74	71	71	72	82	87	87	89	93	100	96	96	95	94	94	95	94	90	96	99	104	107	103	103	101	99	98	101	106	110	111	106	111
64	59	57	58	62	70	78	90	105	106	98	86	80	78	80	77	71	74	74	77	76	74	79	85	95	97	97	97	97	93	94	91	93	94	93	96	100	103	108	107	106	103	97	98	105	106	108	112	109	111
58	57	56	60	68	72	77	84	92	95	95	84	80	77	78	80	78	76	73	74	73	78	81	88	90	96	98	97	96	97	92	97	95	95	98	96	99	103	110	107	107	99	98	100	102	107	111	113	113	112
50	53	56	61	65	68	75	79	84	85	83	79	78	81	79	81	74	75	74	73	72	75	77	88	91	91	92	99	95	94	90	93	93	93	95	97	100	102	104	101	103	104	98	97	106	113	110	112	111	113
46	51	57	60	66	73	73	73	77	79	77	81	79	77	82	80	77	76	76	76	76	73	82	90	96	97	99	98	94	93	94	94	96	92	96	100	100	107	107	108	109	104	101	99	105	111	113	111	110	111
47	56	64	69	69	70	70	76	77	76	77	82	84	81	78	79	75	74	77	77	75	78	82	90	95	95	96	98	96	94	93	91	94	94	96	97	101	108	112	107	102	104	106	105	104	106	110	112	109	108
54	64	79	79	73	69	70	74	75	76	78	79	81	78	78	77	74	72	74	72	77	77	79	87	90	93	98	98	93	94	94	90	95	95	95	93	99	105	111	105	109	106	104	105	103	106	110	110	110	109
60	79	90	88	76	71	73	76	78	75	74	78	81	82	79	74	74	71	73	77	75	78	83	87	91	97	102	99	99	97	92	93	96	94	96	97	102	106	113	108	105	105	100	99	103	107	107	114	112	110
66	81	91	88	76	70	71	72	77	80	80	80	83	81	79	78	77	75	74	75	77	81	85	87	92	98	100	98	96	92	94	91	90	94	93	96	102	106	111	108	106	104	100	101	99	105	103	109	109	108
61	75	83	81	73	70	70	77	76	77	80	81	83	79	81	78	77	75	76	75	76	79	85	91	95	94	93	92	99	100	97	92	90	92	92	97	102	107	108	111	103	98	99	96	102	106	110	111	111	108
53	67	71	72	69	71	70	77	81	79	82	81	80	81	78	77	76	78	77	77	81	83	85	90	96	98	96	97	100	100	99	97	96	97	97	100	105	108	109	103	102	97	100	100	103	105	104	110	111	110
47	52	57	64	69	72	75	76	79	85	79	82	83	82	78	78	76	77	81	79	80	82	87	94	93	98	96	100	99	102	99	102	102	98	96	97	98	103	109	104	105	102	95	97	102	107	112	114	111	111
47	51	53	63	67	73	73	78	77	81	88	91	89	82	78	77	78	78	75	76	80	80	89	95	101	100	104	102	101	101	103	100	102	102	101	101	103	106	106	104	104	105	104	99	104	105	111	109	113	112
48	55	57	61	63	68	70	78	81	87	96	102	103	93	85	78	73	75	74	78	79	81	86	94	98	106	103	105	104	106	106	100	101	99	101	101	105	108	110	106	106	102	97	94	96	102	110	109	111	108
50	53	60	60	63	68	74	74	84	95	109	115	106	101	89	78	77	74	74	74	78	87	91	88	94	100	103	104	105	107	104	107	105	101	105	105	104	105	108	106	106	105	103	100	100	101	108	111	110	112
49	55	60	61	65	67	68	74	83	99	117	123	113	103	92	80	76	75	72	76	78	82	86	92	94	94	99	106	105	107	107	105	109	108	107	108	104	107	110	111	111	103	99	98	101	106	107	115	110	109
49	50	54	59	65	72	72	78	85	95	110	121	110	99	89	80	75	74	71	76	76	79	87	92	99	100	102	101	98	98	98	101	108	106	107	105	106	107	108	107	106	101	103	102	99	105	109	112	113	111
48	51	56	59	64	69	74	76	81	88	97	104	101	94	82	78	76	74	74	73	78	81	85	86	95	97	101	97	98	96	96	102	103	101	102	100	102	106	108	108	111	108	98	101	104	106	112	113	108	106
49	53	55	60	65	67	70	73	78	80	87	90	92	84	84	83	77	75	75	76	74	80	83	90	92	99	98	102	99	91	95	94	97	100	99	102	104	109	110	113	108	103	100	97	105	106	114	111	114	112
49	54	58	60	64	69	72	77	76	78	80	85	83	82	84	84	77	76	76	79	80	79	85	90	97	100	100	99	97	93	92	93	95	92	92	96	102	109	109	108	106	110	101	100	104	108	116	120	116	115
45	54	55	58	60	65	70	75	79	80	83	83	83	80	83	80	76	79	75	78	81	82	86	88	99	101	103	101	98	93	95	94	94	94	94	98	98	102	109	109	111	104	99	103	106	117	132	139	137	123
45	51	57	57	63	66	72	75	78	81	80	86	84	82	81	79	77	77	76	81	81	79	85	89	92	98	98	98	94	95	98	99	97	96	94	97	102	103	106	107	105	103	100	105	111	130	152	164	152	132
48	50	55	60	67	65	69	73	75	75	80	86	88	83	81	78	80	76	75	78	80	83	88	94	96	96	99	101	97	96	102	101	97	96	96	93	97	103	108	108	108	105	99	105	109	133	157	178	169	141
46	51	55	59	62	65	71	76	81	77	77	83	81	83	84	81	79	75	78	76	77	80	85	92	97	103	97	97	98	99	98	100	97	97	94	100	104	104	107	107	105	106	104	102	107	126	150	168	158	130
46	49	53	58	61	66	70	79	79	81	81	81	83	85	81	78	78	79	76	77	79	80	89	95	100	100	104	99	97	94	96	95	97	94	97	96	101	109	107	107	103	103	100	100	104	117	130	141	134	125
46	48	55	56	63	69	71	74	77	79	78	83	86	83	83	82	85	81	78	77	80	83	88	90	98	101	107	103	100	102	100	96	97	100	97	99	98	102	106	108	106	103	99	101	108	108	113	120	125	115
47	50	55	59	60	66	70	75	77	84	83	82	83	85	88	82	82	80	81	79	79	82	83	93	93	100	102	102	101	92	93	97	97	93	93	96	98	102	106	104	102	103	101	101	102	106	107	112	109	108
47	48	55	56	62	68	72	76	79	75	81	86	87	90	93	96	90	81	72	77	77	78	85	89	90	97	101	96	97	95	97	97	95	96	96	94	103	106	103	108	104	97	97	100	100	107	116	110	113	113
47	53	56	58	62	68	69	76	78	79	85	88	91	100	107	107	89	84	79	74	78	80	84	88	92	100	99	100	96	95	99	90	92	95	98	101	101	101	100	103	106	104	95	98	102	103	113	118	109	109
43	50	55	57	63	64	72	77	77	83	82	92	97	112	119	110	102	83	79	77	80	81	82	90	94	97	96	99	99	96	97	98	96	97	96	99	100	104	104	105	104	105	101	100	97	105	112	112	115	112
50	52	53	60	65	70	71	80	79	78	80	85	97	112	121	112	98	83	76	76	79	82	89	94	94	95	101	100	100	99	94	98	98	94	98	99	98	103	105	106	105	100	97	101	103	105	108	109	114	116
45	53	53	55	61	73	75	77	80	80	82	83	92	104	107	104	93	84	78	78	78	80	85	92	95	100	102	100	100	99	98	96	94	93	96	98	97	102	108	107	104	100	101	103	104	105	110	113	118	127
49	52	56	61	63	68	76	78	78	80	82	85	86	92	96	89	81	78	77	78	79	82	87	93	97	99	97	98	97	99	97	97	94	94	96	98	100	107	108	109	99	104	101	101	103	109	106	111	120	134
45	51	56	58	60	68	72	77	78	78	83	83	80	82	83	80	80	78	76	79	81	81	83	91	92	95	99	99	95	95	94	95	93	93	96	100	98	97	105	107	110	105	101	99	101	103	109	113	118	133
48	53	54	59	62	67	71	74	78	77	79	82	82	80	81	82	80	81	78	79	77	78	81	89	96	97	99	99	96	98	92	96	94	98	99	97	97	102	106	107	104	101	99	100	99	106	112	110	108	119
48	49	52	54	63	67	70	75	78	79	79	81	80	84	85	80	80	77	77	78	81	83	85	90	90	97	97	101	97	96	90	96	97	95	98	98	101	103	102	105	105	103	99	98	99	107	110	113	113	109
46	49	59	58	62	63	70	76	79	75	80	81	84	88	83	81	82	79	81	83	77	77	83	89	93	100	100	98	95	99	96	91	94	97	100	101	97	103	109	108	105	101	101	98	100	104	110	114	110	109
47	53	56	60	61	66	70	76	81	82	81	83	84	84	85	80	79	77	77	78	82	80	81	88	96	97	100	97	94	97	96	94	93	95	97	100	100	102	109	112	108	103	97	99	100	101	106	110	112	113
44	49	54	61	63	66	75	75	77	77	81	84	85	81	80	82	80	74	77	75	78	82	87	91	93	95	93	96	92	94	94	95	95	92	93	98	99	105	110	108	104	106	103	98	99	102	110	110	112	111
46	49	56	57	61	68	76	76	76	79	82	80	83	85	82	80	77	76	78	80	83	80	83	84	91	94	98	96	97	96	94	92	95	96	101	98	101	102	108	110	109	109	102	101	101	109	109	112	113	113
46	53	54	60	61	68	71	76	76	84	86	86	85	85	85	81	79	78	77	78	78	79	84	91	93	98	97	99	99	95	97	94	96	97	100	101	101	105	107	109	106	101	99	100	96	100	111	112	112	111
46	54	55	58	62	66	72	75	79	80	79	83	84	86	88	86	80	78	78	78	84	81	87	91	93	98	103	99	99	93	92	93	96	97	100	99	97	107	106	108	105	101	102	101	102	106	109	114	118	113
46	50	57	62	64	69	73	74	77	80	83	82	86	84	83	82	82	77	77	81	78	81	84	90	93	97	100	100	100	97	97	94	95	100	99	99	99	101	107	106	113	108	102	102	100	102	109	113	113	116
49	52	57	60	62	69	70	73	78	79	83	84	86	88	89	85	85	83	79	81	83	86	90	91	94	103	106	99	101	95	96	94	96	98	98	99	100	104	108	109	108	103	101	99	102	105	113	112	108	112
48	54	58	60	61	68	70	75	79	81	80	84	86	86	82	85	81	80	74	79	77	83	92	97	98	101	100	102	99	98	98	96	99	98	98	100	101	104	107	109	110	106	102	103	104	102	106	114	113	113
45	50	55	57	64	65	70	76	80	77	84	83	84	83	83	82	76	76	80	79	80	85	86	94	97	98	103	99	103	101	99	99	98	103	99	100	103	106	112	107	107	107	105	102	99	103	108	110	114	109
45	51	57	60	62	67	69	74	77	78	85	84	85	84	87	80	78	78	73	78	80	85	88	93	96	102	104	102	102	99	95	97	97	98	98	99	104	104	108	105	106	105	102	102	103	106	109	110	111	112
47	50	55	58	64	67	72	78	79	79	86	83	86	85	84	80	77	79	79	79	84	85	88	91	96	97	100	102	101	102	98	96	94	100	100	97	102	103	112	106	110	105	105	100	104	108	114	112	114	115
48	53	59	57	63	65	69	76	79	84	82	88	86	85	87	84	80	81	81	84	85	83	87	91	94	97	105	106	103	98	97	94	98	96	96	101	101	107	111	110	106	107	106	105	107	107	109	112	113	113
47	51	54	58	61	72	78	78	79	79	85	84	84	84	84	81	81	84	81	85	83	88	86	92	95	102	103	102	101	100	98	101	97	93	97	101	105	104	109	114	110	105	107	105	104	106	109	114	108	107
48	53	59	62	65	69	73	80	80	83	85	85	85	83	86	82	80	79	79	82	84	89	92	95	98	101	104	107	104	100	99	99	99	99	102	101	109	111	106	113	114	110	106	106	107	108	111	113	113	115
48	53	60	62	68	74	75	78	81	82	85	91	90	88	87	84	81	81	80	81	83	83	91	91	95	102	105	106	105	99	97	98	100	103	106	103	97	102	111	114	114	112	105	106	107	110	111	119	112	115
46	52	60	64	66	74	75	75	80	79	84	87	86	85	80	81	81	80	79	81	85	87	93	100	101	103	101	103	102	102	100	96	98	99	97	106	105	107	107	111	112	113	109	110	107	108	113	111	115	112
49	51	60	61	66	69	76	74	80	83	84	88	89	87	84	81	84	83	80	83	85	97	106	110	107	108	107	102	102	102	97	99	100	101	101	105	106	110	111	117	113	111	105	104	105	105	109	113	117	112
50	56	59	61	66	67	70	78	82	84	85	86	88	88	85	79	79	79	81	85	92	108	119	123	119	110	103	105	102	97	99	98	99	103	101	103	108	111	108	112	110	107	106	106	105	109	113	116	109	111
49	57	61	63	66	72	72	78	84	87	94	94	92	88	84	82	81	80	83	90	101	113	130	133	124	115	107	104	105	106	101	100	101	102	101	105	108	109	113	112	112	108	103	104	105	104	112	117	115	111
52	56	61	64	72	73	74	84	97	104	106	101	92	89	86	85	80	80	81	92	104	115	125	127	119	112	108	106	101	104	100	99	100	98	107	104	107	106	111	111	113	110	104	103	100	106	110	110	117	113
48	57	62	63	68	70	78	93	112	123	124	110	97	92	90	82	79	78	82	87	99	109	114	113	112	108	106	100	99	102	103	109	103	104	102	103	104	111	111	113	110	112	104	101	107	106	114	110	118	112
48	57	63	66	68	74	81	99	123	129	128	116	101	92	87	82	81	83	84	90	95	102	105	106	106	102	105	107	108	101	102	101	101	101	104	109	105	109	110	117	114	109	105	107	106	108	114	119	119	117
49	58	59	71	69	75	84	100	117	127	124	106	94	88	84	81	81	82	86	93	103	104	104	102	101	104	108	109	102	100	98	100	100	102	99	103	102	104	109	110	112	110	106	103	102	109	108	118	116	116
54	57	60	65	68	72	80	94	109	114	111	100	95	92	90	86	83	87	88	102	109	118	115	107	106	108	110	109	103	102	97	100	100	106	102	106	104	107	110	113	111	105	101	107	111	110	118	122	118	118
53	58	64	67	72	75	75	84	92	99	100	92	92	89	89	85	84	84	92	106	116	123	116	109	102	103	107	107	107	104	105	101	104	100	98	102	105	111	110	115	115	109	103	103	105	109	111	118	115	115
64	66	69	68	69	73	78	81	88	89	91	92	91	90	88	88	84	83	88	100	117	117	114	106	104	103	107	106	105	101	102	103	103	105	105	105	103	108	111	114	117	109	104	104	104	106	114	117	118	119
78	74	71	67	71	74	77	84	81	88	86	90	91	88	84	83	82	83	86	95	99	107	107	103	104	106	110	107	105	100	101	100	104	103	104	106	107	110	111	114	112	109	110	105	108	111	114	120	120	113
87	83	74	69	72	76	78	81	80	80	80	87	87	90	91	83	82	80	81	86	89	90	96	102	103	106	107	106	101	102	101	103	102	102	102	107	107	111	113	113	114	108	104	103	105	105	109	117	118	113
84	78	72	66	67	74	79	83	88	89	85	86	85	82	84	79	77	80	83	81	84	87	88	97	104	106	107	104	102	100	101	99	101	103	102	105	103	106	108	109	112	110	106	106	105	107	113	112	114	110
72	70	69	65	67	71	77	84	84	85	88	85	86	87	84	78	79	77	81	83	86	86	88	95	99	106	109	104	103	103	98	99	101	99	102	105	107	107	112	113	113	108	107	104	107	108	109	112	119	113
61	61	63	62	66	73	76	82	85	87	87	88	91	85	84	84	80	80	80	83	86	88	94	96	95	108	107	110	105	102	102	98	99	101	104	105	109	108	110	109	110	107	103	104	102	107	116	115	116	113
53	57	62	67	71	74	76	82	86	86	91	88	89	87	85	84	79	80	83	87	95	99	99	97	100	105	101	108	101	101	101	103	106	102	100	101	108	111	117	115	112	108	104	103	102	108	112	119	116	119
46	54	60	66	67	73	77	83	83	84	87	87	88	89	88	86	81	82	84	94	107	115	111	106	108	102	106	105	105	101	100	101	104	104	106	106	109	111	111	115	114	111	103	107	107	110	111	118	117	119
50	54	60	63	66	74	78	85	84	83	86	90	89	89	87	87	81	82	86	101	115	129	122	114	103	102	104	106	107	101	103	98	101	101	103	107	107	111	111	116	113	111	106	105	104	107	112	116	116	116
50	56	58	62	64	74	78	82	82	86	85	88	92	90	86	87	84	81	87	99	122	130	129	118	109	106	103	109	103	101	99	103	108	105	105	110	111	113	108	110	112	111	106	107	105	111	111	123	119	113
49	55	58	64	69	69	76	80	81	83	85	88	91	96	89	84	79	81	86	96	111	123	119	113	112	107	103	107	106	100	97	100	101	101	105	107	112	112	115	114	116	112	105	103	106	109	113	114	115	116
48	52	59	63	69	75	80	81	81	84	88	88	89	92	88	85	82	77	85	91	100	104	104	104	100	106	111	108	104	98	96	100	102	106	105	113	106	113	117	114	116	111	109	107	110	111	113	117	116	117
48	52	60	68	69	77	79	82	83	88	85	90	90	87	86	85	86	84	81	85	92	92	97	99	101	101	108	104	106	105	100	105	105	104	106	104	110	118	120	116	119	114	109	107	115	115	113	117	114	116
49	56	62	64	65	72	79	83	85	87	87	92	91	90	87	88	85	85	80	85	87	88	93	94	100	107	110	110	109	107	103	101	100	107	108	107	112	114	117	120	120	116	109	109	112	112	117	116	120	118
47	55	64	68	69	71	78	82	86	87	91	86	89	88	88	86	84	81	81	84	86	86	88	94	102	107	104	107	108	104	103	102	102	104	107	109	107	112	116	116	114	113	111	109	108	112	116	119	117	115
50	56	60	65	69	73	82	84	83	84	85	93	89	89	85	84	83	83	82	81	89	87	87	95	99	107	103	107	105	101	102	104	104	109	109	111	108	110	114	117	118	113	109	110	111	113	116	119	116	118
46	51	59	65	71	72	78	85	86	88	89	86	91	89	91	87	82	83	79	83	84	85	90	94	100	104	108	111	109	111	104	101	105	108	111	109	110	114	112	115	120	116	112	112	109	114	116	121	119	120
47	54	59	67	70	72	76	85	88	88	85	88	91	88	87	86	84	80	82	81	84	88	91	96	100	104	105	105	107	107	105	104	103	104	109	115	114	115	113	115	115	116	111	114	111	111	120	120	121	113
50	55	61	63	69	71	75	83	86	83	86	88	90	87	88	88	84	85	86	83	86	84	91	93	100	105	108	109	105	104	102	104	107	111	108	110	106	114	118	117	114	115	111	114	112	116	119	120	119	120
48	54	60	63	66	72	76	81	82	85	86	87	90	86	92	88	88	86	87	83	83	86	91	95	103	110	112	108	109	106	104	104	106	107	108	112	110	114	115	116	118	116	116	113	114	118	120	125	121	118
47	55	62	64	71	75	76	85	85	89	91	90	90	88	84	85	84	87	83	85	85	84	93	96	102	107	112	111	108	108	103	102	109	105	109	108	110	109	113	114	114	112	112	114	115	117	120	125	121	117
51	56	62	66	67	69	78	81	85	84	86	91	92	89	83	80	84	81	82	85	86	85	93	96	100	110	104	104	107	109	105	103	105	104	108	116	113	118	115	111	114	112	111	112	113	120	121	120	126	122
46	54	59	62	68	70	76	81	83	87	88	90	90	89	84	83	85	81	83	82	82	85	90	94	103	105	104	108	107	107	107	105	104	103	105	109	105	112	111	117	119	115	110	112	113	117	125	126	123	122
47	55	60	64	66	71	74	83	85	85	83	85	90	94	92	89	83	83	80	89	88	88	92	100	97	100	108	108	104	107	106	107	108	103	106	107	112	116	114	115	115	116	111	111	111	115	119	123	121	123
50	54	57	63	67	73	77	84	83	84	86	88	97	96	90	85	86	81	86	86	86	86	91	96	106	108	111	108	110	105	108	102	105	102	106	110	111	116	116	120	120	115	106	107	111	115	121	125	123	116
47	57	62	65	69	73	81	85	87	88	91	90	94	94	94	89	87	86	85	83	86	86	93	96	104	107	110	115	112	108	106	103	102	105	106	108	113	113	115	113	115	113	107	111	113	115	120	119	127	124
48	54	62	68	74	76	82	86	88	89	88	93	95	92	91	88	86	85	85	85	87	90	92	95	104	114	113	114	113	110	103	106	105	106	111	107	111	111	115	116	119	119	116	108	110	118	120	122	124	125
48	55	63	69	71	72	80	87	89	89	90	94	94	94	91	87	85	84	83	86	86	89	90	98	108	107	110	113	112	110	107	105	105	105	105	107	110	112	122	122	122	119	108	108	109	115	119	128	124	125
49	54	60	68	71	75	79	88	88	93	94	95	92	91	92	88	85	85	85	88	91	92	92	101	106	107	111	112	110	109	107	106	106	108	106	109	112	114	116	118	116	112	113	111	114	121	122	123	123	123
52	56	62	66	71	77	83	88	94	88	91	93	91	91	92	89	85	84	87	90	88	91	92	101	104	105	115	112	112	109	112	108	110	109	112	111	112	112	119	114	115	114	112	110	115	117	125	123	125	122
46	52	61	64	70	76	75	81	89	92	89	94	93	93	93	88	86	87	83	87	89	90	95	98	106	112	115	115	109	108	106	108	109	108	107	113	115	115	115	115	117	113	108	109	111	114	125	127	124	125
52	58	65	70	71	77	79	85	88	86	88	94	99	93	89	89	85	85	87	89	93	94	92	96	102	109	110	113	112	108	110	109	109	111	109	110	110	114	116	121	120	116	112	113	115	118	121	122	127	124
55	60	67	78	85	85	84	86	91	86	93	90	95	94	94	88	84	82	87	88	90	91	94	100	102	114	114	111	109	109	105	108	110	109	112	110	109	114	120	118	120	115	113	112	112	115	123	127	129	125
54	68	81	98	104	100	89	93	95	91	94	92	97	97	97	94	91	85	87	88	92	91	89	99	106	107	110	114	115	112	109	108	108	108	107	111	118	119	118	119	118	117	108	110	114	118	121	120	126	128
54	68	93	108	111	101	94	89	92	96	93	97	95	91	90	87	91	89	87	87	90	91	94	99	105	106	114	113	111	110	107	104	111	112	115	112	112	114	120	127	123	120	119	114	118	123	127	127	124	122
54	72	90	102	108	98	89	89	87	94	96	95	98	99	95	89	86	87	87	88	93	94	97	100	102	109	111	114	113	110	108	108	113	114	110	113	116	120	125	128	122	117	114	116	116	124	124	124	122	123
53	62	77	87	92	90	85	86	91	90	95	98	95	96	94	93	91	91	90	90	93	91	90	99	107	113	112	112	112	115	109	110	111	109	114	117	117	119	123	123	122	123	118	118	119	122	124	129	126	128
50	59	69	78	78	79	81	86	88	90	91	96	97	95	94	92	86	86	88	88	90	95	98	100	101	110	115	116	115	112	106	106	110	110	116	119	115	122	123	121	126	119	117	116	111	116	128	131	129	126
50	61	66	71	72	75	77	80	87	88	92	94	93	93	91	86	89	86	86	92	90	91	92	97	105	108	109	108	112	110	109	109	111	108	112	117	118	121	123	123	122	122	116	115	116	123	124	129	126	132
49	61	65	70	73	74	78	81	86	85	91	96	92	93	91	91	86	88	89	87	92	91	94	100	104	109	111	112	116	113	107	109	109	110	111	111	113	119	124	124	121	117	110	115	119	119	120	128	132	132
54	56	60	67	69	76	81	85	87	86	88	93	90	95	91	88	86	86	88	91	89	91	93	96	105	108	107	113	112	110	108	105	108	111	113	116	121	122	123	124	123	120	118	111	115	121	127	130	137	139
53	56	63	70	73	73	79	84	89	92	93	96	95	96	91	90	90	90	90	89	93	93	94	97	102	106	115	115	112	111	113	111	107	111	110	117	115	124	123	124	122	117	115	113	114	121	128	131	140	157
49	59	67	66	70	74	83	86	89	87	92	93	97	96	95	88	87	87	88	92	91	92	97	99	106	106	109	110	111	109	106	111	109	108	110	115	118	125	123	125	125	122	119	115	115	118	127	132	148	162
51	55	66	69	70	75	77	85	89	90	91	97	97	92	92	89	87	93	91	90	94	88	94	101	105	111	109	112	106	108	106	110	110	108	111	118	119	123	123	124	129	123	118	120	115	117	125	132	148	163
51	56	61	67	70	77	82	83	86	91	95	98	94	97	91	89	90	91	92	92	91	95	92	105	104	109	108	110	109	110	109	108	113	114	112	116	117	127	128	125	122	119	117	113	118	117	124	126	136	146
49	56	64	71	76	79	79	84	92	96	92	90	95	95	96	91	91	91	89	92	92	91	97	101	106	108	108	107	111	110	109	109	113	110	115	118	119	121	127	127	124	122	113	112	115	119	125	130	133	136
51	56	65	71	75	82	84	91	102	104	99	99	93	94	93	90	90	92	90	91	92	93	97	101	106	113	111	113	112	113	109	110	112	111	115	117	120	125	127	126	126	121	119	113	118	121	126	130	131	133
52	58	63	69	76	83	88	105	109	115	114	109	98	98	96	93	91	90	91	91	91	95	97	105	111	111	113	113	112	115	110	111	112	114	115	120	118	126	126	128	127	126	121	114	120	121	131	133	134	128
51	62	65	67	74	82	97	117	127	135	121	108	101	96	95	90	91	87	91	93	93	92	98	102	103	109	111	114	115	113	107	108	113	115	115	114	120	123	126	127	131	125	119	112	115	121	125	129	129	130
51	58	66	69	73	86	99	115	132	133	125	112	100	99	93	91	88	91	93	95	94	94	94	101	103	112	112	115	114	115	114	113	115	117	120	121	124	124	127	128	132	128	122	119	117	123	125	129	135	130
52	59	63	69	78	85	96	116	117	114	113	105	101	101	96	93	88	91	93	96	94	91	96	101	106	109	112	109	110	113	113	109	111	112	111	121	123	131	130	133	132	126	121	118	125	132	137	138	136	127
54	59	65	71	74	79	89	97	102	106	100	96	99	96	97	93	93	93	89	94	96	94	94	102	106	113	113	114	110	111	107	113	111	115	115	123	124	125	134	129	130	128	120	124	138	144	155	151	136	132
68	67	66	70	75	79	86	94	96	95	96	92	98	101	98	95	89	93	94	96	94	93	97	103	108	112	113	112	113	112	108	106	111	112	116	118	118	123	128	131	129	125	122	129	141	166	179	168	151	133
81	73	71	72	77	82	90	101	108	109	104	99	98	101	100	90	89	91	90	93	94	96	96	103	110	115	114	117	119	110	109	107	111	112	115	121	121	125	130	126	127	126	122	133	150	178	187	171	154	134
90	83	76	72	75	82	96	111	128	130	120	103	95	95	98	94	93	91	93	94	89	90	93	102	109	114	116	113	112	110	109	108	111	113	116	122	123	126	124	125	127	125	121	125	146	171	180	170	151	133
90	84	72	72	78	85	94	118	137	141	132	116	104	101	98	93	92	91	94	93	94	97	98	97	105	106	113	113	113	113	108	109	113	115	116	120	122	123	125	129	132	129	124	126	137	148	160	158	148	137
77	82	77	72	74	85	99	121	144	140	129	115	100	97	98	95	92	93	91	94	89	94	92	96	102	109	111	112	113	113	109	107	111	112	117	119	121	124	127	126	127	124	119	117	124	133	140	144	137	132
74	75	77	73	71	78	95	113	128	133	119	108	98	97	97	95	95	93	89	90	90	93	89	98	100	111	112	107	114	112	107	107	108	115	117	121	120	125	129	130	133	126	123	118	123	125	132	135	137	133
73	84	83	78	77	82	85	99	103	108	104	101	100	102	99	95	95	90	90	92	87	90	94	97	101	104	109	113	109	111	108	108	109	108	113	114	119	121	126	130	130	128	122	119	118	123	128	133	132	132
74	84	86	84	78	78	80	90	93	99	105	110	115	106	102	98	92	92	91	95	94	99	97	98	101	107	112	114	113	111	110	110	113	114	111	117	118	127	129	124	131	127	124	123	120	124	128	135	134	137
77	86	86	82	79	81	85	91	96	104	116	127	127	113	108	98	94	92	90	96	95	92	97	100	106	108	110	113	116	110	107	109	109	111	108	116	119	126	125	132	127	124	123	121	122	131	127	133	137	132
79	82	82	77	75	81	88	89	100	112	123	136	136	128	110	100	97	93	92	95	99	96	96	100	108	106	111	113	112	110	106	107	113	116	115	116	116	118	132	129	129	122	127	122	117	120	129	139	136	142
79	82	78	72	77	83	88	94	93	104	122	137	137	128	113	100	93	90	94	97	97	95	97	99	102	109	117	116	112	111	107	111	111	113	118	117	113	123	127	127	130	125	120	119	125	128	130	127	136	135
78	81	77	74	76	77	84	91	95	100	110	119	127	122	111	101	95	90	93	96	96	95	96	99	106	108	111	112	113	114	109	109	111	113	116	120	119	120	124	129	128	127	121	120	122	125	128	131	137	132
74	75	75	75	74	81	84	89	91	94	100	107	112	103	101	97	97	91	95	91	94	92	95	100	103	106	111	112	115	114	115	111	115	110	114	117	123	121	125	124	128	127	123	123	126	131	131	136	139	137
63	69	72	71	75	78	82	87	94	95	96	99	103	105	103	96	92	88	92	97	98	91	94	98	102	108	111	116	114	111	109	107	108	108	114	115	119	122	125	128	130	125	125	125	123	127	132	135	135	134
59	62	70	71	75	77	84	90	93	94	102	102	108	111	113	104	97	96	93	98	97	97	98	95	104	108	112	117	118	119	115	111	112	115	114	116	117	123	124	129	130	130	126	123	125	124	129	135	139	135
56	61	65	72	73	76	80	84	95	97	96	109	119	124	123	111	100	92	90	93	95	93	97	96	105	112	111	115	112	110	111	113	115	113	116	118	116	119	124	126	125	125	124	122	126	125	132	132	136	137
53	58	65	71	73	75	82	90	93	98	104	114	129	137	130	114	99	94	91	97	92	93	94	98	103	109	115	118	116	115	113	110	113	115	114	119	120	120	123	125	130	128	124	124	120	126	133	134	136	137
54	57	67	71	76	80	83	87	92	97	105	119	130	138	126	116	99	95	91	92	96	95	95	102	107	109	113	115	112	112	112	115	115	116	115	115	121	125	127	127	126	132	124	117	124	125	129	132	135	139
51	57	64	72	75	77	81	86	94	97	102	110	117	122	121	105	98	95	97	95	94	94	95	98	101	106	112	116	118	113	110	107	113	118	115	115	123	122	127	128	131	126	119	122	121	126	132	133	133	138
52	56	63	69	73	79	81	86	91	95	98	103	108	117	113	102	95	93	97	101	99	97	97	102	104	109	111	111	111	110	114	112	112	113	121	117	118	124	125	126	129	130	126	122	126	130	131	132	131	134
49	54	65	70	77	79	81	88	90	92	93	94	101	103	100	101	98	94	93	94	96	96	101	97	104	106	114	114	114	113	112	109	110	117	121	120	120	120	126	130	130	132	124	119	125	126	134	135	140	136
52	56	64	70	72	78	81	87	93	96	93	96	98	99	96	94	95	93	95	100	101	98	97	97	102	109	112	113	112	110	106	109	111	115	117	122	122	128	130	128	129	127	127	125	124	122	132	133	136	134
48	55	63	70	78	81	84	91	93	94	98	96	101	102	101	100	98	103	108	116	123	120	108	101	101	103	110	107	112	113	115	113	109	114	120	123	123	125	124	127	131	134	129	131	125	125	131	134	137	137
49	56	62	66	72	76	83	90	92	93	95	99	97	100	97	97	99	109	128	143	150	138	118	103	98	107	113	114	111	112	111	109	109	109	115	122	121	124	130	130	138	138	142	143	133	126	128	134	139	134
51	51	62	71	77	82	89	90	96	95	95	97	98	101	101	98	107	118	147	172	184	155	127	106	102	105	111	114	114	111	112	110	111	110	121	119	126	125	127	131	147	156	159	148	138	129	128	133	136	135
49	55	61	72	79	83	85	93	95	95	96	95	96	99	105	100	108	123	155	185	190	160	131	113	114	120	118	115	113	111	107	112	113	117	114	119	120	126	123	134	151	162	167	156	138	133	133	131	134	136
49	57	59	66	70	80	87	90	95	96	97	97	104	102	106	101	105	115	142	163	170	145	123	121	129	134	131	122	116	115	112	113	113	115	118	116	115	125	128	135	152	157	159	147	138	130	135	141	137	135
49	51	61	66	71	77	82	89	91	97	98	96	99	101	102	103	103	112	122	132	131	122	124	134	150	149	139	122	116	116	113	110	116	116	113	113	122	127	127	130	141	152	148	140	137	139	141	148	142	131
49	56	60	68	73	80	83	87	90	92	94	97	97	97	100	98	103	101	106	105	111	110	122	143	159	155	142	124	118	112	112	110	110	109	113	121	123	126	131	127	132	135	132	135	137	146	158	159	147	136
50	55	60	65	74	77	83	90	99	100	98	100	96	97	99	98	94	97	101	101	101	106	119	140	152	149	137	121	116	115	112	114	116	116	118	116	117	125	125	131	130	129	129	125	139	159	168	174	152	143
50	55	61	65	71	74	81	88	92	96	96	97	96	95	97	98	98	97	99	95	99	108	116	131	136	134	127	120	118	114	109	108	115	111	117	117	118	123	128	128	130	127	126	133	146	164	167	158	155	143
52	56	61	69	73	74	81	90	94	95	98	99	96	99	96	99	98	99	98	99	103	101	106	115	119	126	120	117	116	115	111	110	108	110	115	117	122	121	127	131	129	128	130	133	142	151	168	162	152	138
49	53	61	68	72	81	82	85	90	95	101	97	101	100	97	98	95	96	96	99	99	103	104	110	112	117	120	119	121	117	112	111	113	115	117	120	122	123	122	132	128	131	125	126	131	146	151	146	139	138
50	57	59	67	72	75	84	91	91	97	97	97	95	97	100	99	100	97	95	97	97	97	102	105	114	115	119	126	122	119	114	115	116	113	116	117	118	127	124	127	128	128	126	123	127	133	140	139	136	136
49	57	61	65	71	78	81	93	92	93	96	93	100	97	98	97	102	102	100	101	99	96	100	101	112	117	120	119	121	123	117	111	115	117	120	120	119	123	130	134	128	129	128	125	122	126	134	133	138	136
50	56	64	71	74	80	80	86	91	93	93	98	96	100	101	100	100	100	101	100	98	102	102	108	111	115	120	117	122	117	118	117	117	119	120	121	121	119	126	134	126	129	127	125	125	123	129	137	140	135
50	55	60	67	68	75	79	85	92	94	95	94	98	97	101	101	103	103	100	99	102	99	104	104	108	112	117	117	118	116	111	109	116	119	119	119	122	122	126	128	132	132	129	123	124	127	128	132	134	139
52	56	65	70	72	78	82	86	90	90	90	96	97	104	106	108	103	103	103	105	106	99	101	102	110	114	119	116	119	114	114	112	113	116	117	124	122	123	128	127	127	133	128	130	127	129	131	133	134	131
52	58	63	65	74	78	81	90	91	92	94	96	94	103	104	109	110	108	110	106	103	99	98	106	108	111	116	118	116	116	115	111	116	119	115	117	121	127	131	131	129	128	129	128	121	126	131	132	136	135
52	59	63	70	72	80	81	86	91	93	97	95	97	103	109	108	105	108	107	106	107	101	101	103	105	113	114	120	118	119	114	112	115	115	118	121	124	125	126	127	134	130	128	127	126	127	129	137	136	135
51	56	67	71	73	75	78	85	89	92	93	94	96	103	105	101	103	107	110	109	105	100	100	106	112	114	118	119	117	120	120	114	116	116	121	123	119	124	128	126	128	135	132	129	126	123	127	136	140	137
53	55	62	66	74	77	83	87	91	93	93	96	96	96	105	110	113	110	109	110	108	111	106	106	111	119	121	121	117	119	118	114	115	118	120	124	124	122	125	131	130	133	131	132	128	125	128	133	139	137
50	57	63	69	73	74	79	90	94	91	89	92	97	109	112	125	128	124	115	110	109	105	108	110	109	116	121	121	121	122	112	115	115	119	122	122	127	127	126	128	127	135	133	130	129	128	134	137	138	132
50	53	62	67	74	77	82	86	88	91	95	99	104	112	129	141	148	141	125	115	113	103	106	108	108	110	115	114	123	121	119	116	118	120	121	126	125	124	125	126	129	137	129	126	124	127	131	131	134	137
52	57	66	70	74	79	82	87	94	98	98	101	103	116	133	151	153	142	123	113	105	106	107	106	111	117	120	120	118	117	118	113	116	115	121	123	121	124	129	134	134	129	131	128	128	128	133	136	136	142
53	57	64	68	71	77	81	89	95	96	99	101	102	112	127	143	144	133	120	113	106	106	105	107	114	119	119	121	119	116	111	110	112	115	118	118	126	130	128	133	131	131	127	126	125	127	134	141	137	141
52	58	63	70	74	77	80	89	96	100	96	98	102	110	119	119	123	116	108	106	106	106	105	105	112	114	114	117	119	119	119	114	117	117	120	122	122	125	125	128	133	131	127	125	123	126	134	138	142	142
50	59	66	68	73	73	79	88	94	96	99	105	102	104	108	112	109	106	104	106	107	105	105	105	108	113	120	124	124	122	117	114	115	117	119	118	116	122	126	128	132	133	131	132	129	129	130	140	145	142
53	57	63	68	72	75	85	92	93	97	96	97	101	102	100	99	101	101	103	103	106	101	103	109	112	117	122	122	122	121	121	117	112	114	117	120	123	122	122	127	128	129	130	127	129	124	136	141	142	138
52	57	65	70	76	75	79	88	94	99	104	107	106	102	104	101	103	100	98	106	107	99	103	108	106	118	120	123	120	123	118	114	117	117	120	124	123	129	129	129	133	127	130	128	125	130	136	139	146	144
51	57	63	68	72	75	82	88	99	105	108	121	122	111	107	103	105	98	100	99	101	104	105	107	112	116	122	122	124	119	116	115	114	120	124	122	123	127	129	127	131	134	131	130	130	129	135	139	144	145
51	60	66	70	72	78	85	94	97	108	128	138	134	119	113	104	105	102	99	100	97	100	107	110	115	117	120	124	122	122	120	115	116	118	118	125	121	125	128	130	136	130	128	129	132	134	137	142	142	143
54	59	66	69	75	79	80	87	99	112	126	136	135	123	112	103	104	104	101	101	101	106	103	110	112	120	119	121	125	124	124	121	119	124	120	127	128	128	128	126	130	134	131	132	129	132	135	140	142	143
54	61	63	71	73	76	79	87	95	106	123	129	123	118	108	102	100	101	101	103	99	100	105	109	113	119	124	127	122	124	123	117	117	122	123	123	123	123	129	130	132	131	129	128	128	131	136	138	139	142
53	58	63	68	76	74	83	87	97	98	103	112	114	111	101	100	100	104	100	99	103	105	106	109	109	116	124	129	130	124	122	116	118	119	124	123	126	121	125	128	135	136	136	131	126	126	136	144	147	142
51	56	63	67	74	80	81	89	92	93	96	100	104	102	106	106	107	105	103	103	101	103	103	104	113	120	125	127	128	124	120	120	121	125	126	128	125	126	130	132	133	133	130	131	129	131	133	139	146	140
51	55	63	68	74	81	82	86	90	92	97	99	103	100	102	106	106	106	103	104	106	105	104	110	111	121	124	125	126	126	125	118	115	121	123	127	125	124	129	130	135	137	132	131	128	133	131	143	141	142
54	56	62	65	72	77	81	88	91	96	96	100	97	104	104	106	109	104	107	103	100	102	106	108	110	119	124	125	126	125	125	119	119	120	121	127	122	128	127	130	128	132	130	133	125	130	133	142	140	139
50	55	60	68	77	81	80	86	90	93	96	100	105	103	105	104	106	105	101	105	105	102	107	102	111	116	123	128	128	124	121	116	118	118	121	124	124	125	130	130	134	133	131	132	128	132	138	135	146	145
52	54	60	72	73	80	84	86	92	91	93	96	101	100	101	101	103	105	104	105	109	107	107	107	116	119	120	123	128	129	118	119	118	121	120	125	126	125	131	131	132	135	132	137	135	132	136	140	141	143
53	56	61	71	77	78	78	83	91	89	94	93	96	100	105	103	104	104	102	107	107	108	108	107	114	115	121	123	127	124	120	117	117	122	122	128	124	124	131	134	137	135	136	129	130	131	137	140	142	146
55	56	60	69	71	76	81	83	89	92	96	91	96	98	104	106	106	106	104	105	104	107	112	111	116	119	121	122	125	126	122	122	119	120	122	122	122	127	131	130	134	137	135	132	128	134	135	137	141	147
51	59	64	70	75	77	82	86	89	92	96	94	96	101	106	105	108	104	103	105	104	106	109	113	119	118	121	122	124	123	120	119	119	118	120	123	123	128	131	131	132	137	141	133	131	131	136	143	145	144
50	57	62	69	75	81	84	89	94	95	98	100	101	97	99	103	104	102	99	102	103	106	108	106	112	116	120	120	124	119	121	117	120	119	124	122	125	133	131	129	132	140	136	133	133	130	138	140	140	147
50	55	63	70	76	78	82	87	92	97	96	95	99	104	105	105	103	106	103	108	110	104	101	106	112	119	123	122	121	121	118	117	123	124	123	123	124	129	133	133	135	137	133	133	130	128	138	145	146	141
51	56	63	69	73	76	80	87	94	99	96	97	98	101	106	109	112	106	108	106	104	107	105	106	112	115	120	122	125	122	118	116	115	117	124	126	128	125	127	134	133	137	134	133	131	131	132	135	138	147
51	56	59	67	74	82	83	85	93	97	97	97	97	102	103	107	108	108	107	104	105	108	108	109	113	114	118	120	118	124	117	117	118	124	122	122	126	127	129	134	136	139	141	133	130	130	133	137	140	144
51	57	64	70	75	79	80	88	90	94	96	98	100	98	100	105	110	107	105	108	109	110	107	109	112	117	120	121	119	122	120	122	116	122	119	119	121	126	129	130	138	138	133	135	128	128	134	134	136	138
55	57	65	67	76	77	85	84	90	95	95	97	97	102	102	108	108	110	107	106	108	110	111	109	113	114	116	120	126	128	126	118	116	119	113	125	125	125	127	131	134	137	134	131	127	129	130	137	141	140
50	57	62	71	73	77	82	88	90	91	95	99	98	102	106	108	105	105	107	109	108	108	111	111	118	119	123	124	126	125	119	115	121	120	117	121	121	123	124	130	134	138	131	131	130	130	134	137	143	145
54	54	63	70	77	77	79	84	89	96	96	98	98	101	105	103	104	105	105	102	107	106	105	109	113	118	122	124	122	123	116	122	120	126	122	120	120	124	131	130	136	135	131	128	127	129	130	134	139	142
52	59	66	71	76	81	81	85	88	92	92	101	97	100	103	105	103	109	101	106	107	105	105	112	117	119	119	124	122	126	125	121	123	121	120	122	123	127	129	129	131	132	132	135	135	130	129	136	140	146
52	57	65	68	75	81	85	91	92	96	99	100	100	99	102	107	108	110	109	111	105	110	109	111	115	115	121	122	122	120	122	117	119	120	119	122	118	118	127	133	134	135	138	135	129	126	132	134	132	140
55	58	67	73	74	80	85	91	93	96	96	100	102	103	104	106	108	106	109	108	109	109	109	111	115	118	124	121	124	124	116	122	121	124	120	121	123	127	128	135	139	137	136	134	130	127	131	139	141	144
51	58	63	70	75	79	86	90	90	95	97	99	101	105	109	110	108	108	105	108	110	112	112	111	116	123	126	121	124	125	124	120	121	118	123	123	123	126	126	131	135	140	136	137	133	128	131	136	144	148
57	61	66	70	76	78	84	84	87	94	97	96	101	109	108	112	107	104	106	108	116	112	111	114	113	125	124	128	127	125	125	121	121	120	120	125	126	125	128	135	138	140	134	135	129	129	132	134	137	139
59	68	72	72	76	78	82	90	89	93	97	101	102	103	107	108	108	106	104	107	111	111	111	114	118	126	129	128	126	125	121	122	123	127	127	129	120	125	129	140	143	142	139	137	129	129	134	138	143	148
68	80	87	85	81	81	83	85	90	96	98	101	97	102	102	105	110	106	104	105	113	113	112	113	120	124	128	127	129	124	125	123	124	125	124	121	126	126	132	137	142	140	138	139	135	137	135	142	139	140
75	86	94	89	82	85	85	91	96	96	98	101	99	103	105	106	110	108	109	108	110	109	111	115	118	124	126	128	122	127	124	121	123	126	124	126	132	134	133	135	139	144	141	139	135	131	132	139	146	148
74	90	101	94	84	84	87	87	89	93	100	100	105	104	100	103	106	108	110	109	114	110	112	114	116	124	128	124	128	123	123	120	123	121	130	133	140	145	145	139	131	136	135	132	136	132	140	143	143	149
75	82	87	89	85	84	84	87	92	99	100	97	100	106	110	106	106	103	105	108	112	111	116	110	114	124	128	132	133	124	121	121	119	121	126	143	160	166	154	146	140	136	140	132	127	129	133	140	143	148
63	75	79	78	83	84	85	90	92	94	99	97	103	103	105	106	108	108	107	101	108	112	113	113	121	125	126	127	124	129	122	123	119	124	134	142	159	168	165	151	138	135	130	131	128	129	134	141	140	143
58	67	71	74	76	80	85	85	88	93	93	105	106	108	108	103	109	106	104	106	105	109	113	116	120	122	130	127	125	129	126	122	123	123	136	147	159	157	157	147	144	134	131	130	124	126	134	137	145	145
57	57	61	67	72	76	83	90	92	94	99	101	106	110	109	110	106	108	105	109	110	111	113	111	119	127	131	130	129	130	129	126	123	124	130	140	147	156	149	141	136	133	131	124	130	131	138	139	140	142
55	58	61	70	75	76	78	91	94	92	94	99	99	106	107	110	109	105	102	101	108	113	118	118	119	126	135	131	125	131	127	123	124	125	128	132	133	143	142	140	136	134	129	130	128	130	134	140	141	146
54	56	62	71	75	79	82	90	92	92	96	100	100	108	109	107	108	108	111	108	107	111	111	116	122	120	133	130	133	128	128	125	127	128	131	134	134	139	136	138	133	139	135	133	126	127	138	144	143	139
50	54	60	69	75	77	81	85	95	99	101	100	100	109	106	104	105	107	106	105	113	114	119	114	117	124	126	125	128	132	132	128	131	126	133	138	142	144	140	140	139	133	136	134	129	133	136	144	142	144
55	59	62	66	76	78	85	87	92	96	101	102	103	110	111	106	105	109	107	111	115	111	112	115	115	124	130	132	132	133	132	130	130	142	154	159	164	153	150	144	138	140	135	137	134	136	136	137	142	142
55	58	63	72	77	82	83	87	88	97	104	103	106	108	107	110	109	112	113	116	115	111	112	112	114	124	126	129	131	136	128	129	139	157	178	180	179	163	151	140	139	132	134	134	130	128	133	137	140	142
49	56	63	71	79	77	81	87	92	96	99	102	105	110	113	110	110	115	119	124	124	121	116	115	116	122	128	131	135	132	133	138	143	160	189	200	197	177	157	141	143	136	133	134	131	129	132	139	142	141
51	54	60	68	74	81	83	92	96	97	96	99	102	108	117	113	120	126	134	147	140	128	121	117	121	125	130	131	132	131	131	130	141	159	175	189	185	167	150	137	137	138	138	133	133	136	136	138	143	141
49	55	62	70	74	76	83	92	98	98	97	102	107	113	122	124	129	141	148	156	147	135	121	115	119	123	126	133	131	132	130	129	130	141	158	161	160	152	144	139	133	137	134	135	133	135	130	136	141	145
53	55	64	71	75	83	89	93	92	98	102	101	105	112	124	138	150	156	161	160	146	131	122	116	118	125	128	130	134	134	133	131	127	130	136	142	139	136	133	133	134	137	134	138	129	132	135	140	140	137
58	63	67	71	78	81	85	91	94	97	107	113	118	128	133	151	160	163	156	149	136	124	115	116	119	120	126	128	132	130	127	123	125	128	127	128	128	130	130	133	133	137	133	133	131	128	133	141	144	141
56	58	64	72	79	82	84	94	98	101	111	124	133	135	146	152	160	160	144	131	119	113	111	111	117	124	131	130	132	134	130	127	126	126	132	131	128	124	131	132	138	137	134	130	130	129	132	137	138	137
56	57	68	77	89	92	92	94	101	109	115	123	131	139	142	144	144	139	131	120	111	110	109	110	118	123	126	132	132	130	131	133	127	125	119	125	130	131	138	139	137	134	132	134	131	133	136	137	139	138
56	61	70	85	96	105	99	99	102	105	117	124	135	140	137	127	127	126	120	116	110	114	113	111	116	123	127	128	134	137	134	131	123	123	123	124	130	132	134	136	137	135	138	137	134	129	130	136	136	143
56	61	74	94	111	112	105	102	99	104	111	117	119	122	117	116	112	115	115	112	114	109	115	113	115	123	129	132	132	134	132	129	132	124	127	126	122	125	134	138	139	138	138	136	132	131	130	137	144	142
55	61	72	91	106	111	109	101	99	100	104	108	109	109	111	109	113	115	112	114	113	110	108	113	117	126	134	131	134	132	130	130	126	127	125	126	123	130	130	131	140	142	136	135	133	133	137	137	135	137
52	58	70	86	100	109	101	93	94	97	99	105	103	108	110	111	114	114	114	114	115	113	112	114	120	126	129	131	134	133	131	128	124	126	126	127	122	130	129	139	136	134	133	136	137	133	132	137	137	143
52	58	68	78	89	94	91	88	93	92	101	102	102	107	107	110	111	111	109	108	111	113	115	116	116	124	130	128	133	137	131	129	128	127	127	123	126	127	130	130	138	139	133	135	133	134	138	134	140	142
54	57	64	72	82	85	87	90	94	96	98	98	102	108	113	110	108	111	110	115	112	114	113	119	124	127	128	124	132	134	135	132	126	122	124	129	126	129	133	137	134	135	136	139	138	139	135	137	141	140
58	60	66	73	76	83	84	88	95	97	100	104	108	108	106	110	108	112	112	111	109	113	116	116	121	125	130	129	132	135	131	130	129	123	125	126	126	130	131	135	139	139	140	138	139	136	137	137	144	139
57	60	64	67	74	82	84	89	92	98	106	106	104	109	107	110	111	113	106	106	109	118	115	121	120	126	133	132	133	130	129	128	122	130	128	127	129	129	135	132	140	140	136	141	135	134	140	137	138	143
54	62	64	69	76	80	83	88	97	103	99	103	103	106	109	113	108	111	110	111	113	111	115	117	118	122	133	138	134	133	128	126	132	124	125	125	128	127	131	137	138	144	140	137	134	135	137	140	149	147
55	62	66	72	76	79	81	87	93	97	100	106	103	105	104	102	104	112	109	108	111	115	117	123	124	125	134	131	132	135	131	130	133	130	129	131	125	128	129	135	138	144	140	140	138	138	140	144	149	151
55	60	65	72	77	81	86	88	94	93	98	100	102	107	106	105	109	111	109	113	113	115	117	119	122	126	132	133	132	131	135	128	126	123	126	132	127	127	133	141	143	143	144	142	139	138	136	143	143	147
57	60	65	70	77	79	82	88	91	98	97	97	102	106	106	105	104	108	110	109	113	116	118	122	121	127	129	132	135	132	130	130	127	124	129	130	124	128	135	139	145	147	142	142	134	134	136	142	148	144
58	62	68	69	75	78	84	87	92	95	98	97	101	104	104	108	112	111	109	109	109	114	117	119	122	131	138	136	135	132	132	131	128	132	133	128	130	127	135	137	142	147	147	145	139	137	140	144	142	148
58	63	68	71	78	80	80	90	92	96	101	106	102	108	107	109	108	110	111	113	115	113	117	120	128	131	134	138	132	137	134	132	132	133	134	130	132	130	140	140	145	138	142	137	140	141	139	146	143	149
57	60	67	74	79	82	84	87	92	95	99	100	105	108	111	109	108	109	106	109	115	117	119	120	126	132	140	142	136	131	132	135	134	128	131	136	139	137	136	139	140	140	144	143	140	141	143	146	152	149
59	59	64	71	78	81	85	91	96	94	98	103	104	104	109	111	110	108	109	111	119	123	117	128	127	138	144	136	139	133	133	131	132	128	130	136	138	137	139	137	144	147	145	145	145	140	142	146	147	150
54	62	69	72	77	79	84	90	93	99	100	99	103	103	109	113	110	111	113	117	122	116	122	124	128	137	141	142	135	135	132	140	131	133	133	135	133	138	142	145	149	146	144	142	141	137	139	147	149	148
59	64	69	72	80	82	83	88	93	98	100	104	105	109	108	107	110	114	122	130	139	127	125	125	132	141	137	139	137	135	134	132	133	137	138	141	135	137	136	140	140	145	141	138	141	140	142	147	145	140
57	64	69	74	80	83	87	92	94	96	100	104	106	108	111	108	113	120	127	141	155	148	129	125	127	131	136	140	142	140	136	133	138	138	145	149	148	144	141	140	143	143	144	142	139	139	139	145	140	129
54	59	67	75	79	80	85	88	101	97	103	101	105	108	110	113	115	117	129	138	148	147	135	127	126	131	134	138	137	143	136	139	140	150	158	168	161	152	140	143	139	144	144	145	140	143	143	142	142	136
55	60	68	71	80	83	85	92	95	103	103	105	101	101	110	114	114	120	124	137	143	141	134	129	127	133	132	137	140	140	136	143	142	157	175	190	189	166	150	146	144	145	149	143	136	142	144	142	143	142
58	64	65	72	77	84	88	94	97	98	105	107	111	110	106	112	113	118	119	131	138	132	127	125	126	129	135	136	141	136	137	142	148	167	190	196	190	177	156	150	145	147	144	143	142	140	140	143	147	146
60	62	70	72	78	81	84	91	98	109	115	112	111	113	113	113	110	110	114	118	123	124	123	119	125	127	135	142	139	140	138	140	147	160	181	187	185	165	158	151	151	150	143	145	142	140	143	143	149	148
56	63	70	77	78	80	86	92	100	114	124	129	124	119	112	114	111	109	113	112	118	119	123	123	128	134	133	133	137	142	140	141	141	144	158	166	162	158	151	148	148	144	146	142	143	143	142	143	147	149
53	59	66	73	78	84	85	91	102	117	134	143	139	127	118	113	112	111	111	111	114	119	124	127	128	129	136	139	141	142	143	139	136	140	142	149	145	142	145	146	144	151	149	146	143	141	139	145	144	146
57	61	67	70	76	82	88	93	106	117	139	146	142	131	120	107	111	112	113	110	112	113	116	127	128	132	144	140	146	143	140	139	135	136	140	139	141	138	144	147	147	145	146	147	146	147	144	146	147	151
58	60	68	71	77	81	85	94	103	120	128	132	130	122	113	105	112	113	114	115	116	119	121	120	125	133	139	137	136	140	138	139	132	135	132	133	135	141	141	150	151	150	155	147	147	139	146	142	145	146
58	59	66	73	78	81	86	93	99	115	118	127	121	116	115	113	115	112	110	111	114	117	121	122	126	133	143	140	138	136	139	138	135	129	130	131	134	140	145	148	150	152	150	146	142	137	144	146	149	147
58	61	69	72	80	84	86	92	104	106	113	112	110	106	112	113	113	110	108	111	114	118	118	122	126	133	140	142	139	137	138	135	132	132	132	136	135	137	142	147	148	151	145	146	139	139	143	143	144	144
56	59	66	73	80	83	89	91	96	108	111	116	110	106	110	111	110	114	111	112	113	118	119	122	127	136	137	141	143	139	140	137	135	135	135	130	128	136	144	147	150	146	145	148	142	143	140	142	148	143
56	61	65	65	78	84	91	93	103	102	105	108	109	109	106	110	116	113	108	113	119	118	120	123	126	135	142	143	142	144	144	144	144	138	136	132	135	137	139	147	146	150	146	147	140	137	139	143	150	146
56	63	65	66	77	85	88	96	97	101	105	103	104	107	111	111	115	110	117	116	120	122	123	120	128	134	139	143	144	141	145	144	144	137	136	135	136	140	139	147	147	149	155	150	147	137	142	143	149	148
57	62	67	69	74	79	84	93	98	96	100	103	106	106	108	112	114	113	116	115	114	119	125	125	130	135	146	145	142	143	140	136	138	138	133	138	132	132	133	138	147	156	152	147	145	144	144	141	144	144
56	60	67	68	76	81	84	92	97	99	99	104	103	109	111	110	112	114	117	118	118	122	125	126	130	137	148	161	161	152	146	140	139	135	138	134	133	131	137	145	147	146	150	150	148	145	143	146	150	151
58	63	66	70	75	81	85	93	96	100	102	105	107	105	110	113	117	116	113	116	123	125	128	129	131	147	158	172	170	162	147	139	136	138	132	137	132	140	140	145	148	149	151	149	144	146	145	140	143	150
57	60	62	68	77	84	88	91	95	100	105	104	104	109	112	112	115	119	118	121	121	125	128	129	135	147	166	185	187	169	151	142	135	135	131	134	133	137	144	141	148	151	153	150	146	146	147	144	146	144
57	60	65	69	74	80	88	90	98	108	108	106	102	102	109	108	114	119	116	116	119	125	124	133	126	147	164	180	186	171	153	139	130	131	133	130	134	136	140	143	145	146	150	144	148	142	144	144	149	147
56	62	66	70	76	80	86	88	92	99	108	108	107	106	111	113	113	117	115	117	121	123	127	127	133	147	156	170	167	164	149	142	137	132	130	131	134	137	139	146	150	152	152	151	146	143	144	146	143	150
59	60	63	70	76	80	85	92	97	98	107	108	110	107	110	110	117	119	117	119	121	122	124	133	135	147	152	156	155	152	141	138	131	130	129	131	133	137	139	141	148	152	151	148	143	142	145	147	148	145
56	62	64	72	77	82	85	91	95	97	101	108	109	107	110	115	116	115	119	116	121	119	127	127	129	140	141	149	149	148	142	135	129	129	134	134	139	140	137	142	149	149	150	148	149	146	146	148	148	149
57	60	65	70	75	78	84	89	96	105	105	103	105	108	115	116	115	116	114	118	119	124	127	132	131	133	142	142	140	143	143	137	133	134	140	148	147	152	148	142	147	148	147	148	148	145	144	151	146	152
56	60	65	69	79	82	85	91	96	103	105	107	108	113	114	117	117	117	114	118	123	128	125	128	134	137	139	139	145	141	140	140	139	142	150	163	163	163	153	145	140	151	156	150	147	142	149	149	150	151
58	65	66	71	77	86	87	92	99	101	102	109	109	114	118	115	117	120	122	120	119	121	129	131	130	139	142	147	138	145	136	137	133	146	158	172	175	176	160	149	149	149	149	146	150	144	149	151	148	149
58	63	64	73	78	86	89	94	94	103	106	108	114	111	109	115	116	118	119	117	121	124	129	130	129	136	139	137	144	140	140	141	134	142	153	170	172	167	155	146	148	149	153	151	150	142	143	147	147	153
59	62	65	68	75	81	88	90	100	103	104	105	108	108	116	115	118	119	119	120	123	126	125	126	128	136	138	142	142	141	140	137	131	135	139	151	157	154	144	144	152	152	151	151	147	146	143	148	149	150
59	64	70	73	75	81	86	90	98	102	110	108	112	113	112	117	121	121	117	122	126	126	126	127	130	135	141	140	143	140	138	134	135	129	137	141	140	141	140	147	146	145	144	149	146	151	147	147	149	152
60	62	67	73	78	82	88	93	98	105	107	111	113	117	114	116	120	120	122	122	127	127	125	127	128	136	140	141	144	145	140	137	134	132	133	135	136	138	139	144	150	151	147	150	147	149	139	148	150	155
59	62	63	69	78	83	94	95	99	101	106	110	111	118	117	116	117	118	121	121	122	127	126	130	129	136	136	138	138	138	141	144	133	136	129	130	131	130	139	142	146	147	151	149	148	147	143	147	155	154
59	63	65	72	80	84	89	93	102	106	111	111	104	111	113	116	121	114	120	120	124	121	122	131	129	133	136	139	137	143	136	137	135	129	127	128	133	131	136	140	145	151	148	150	147	140	143	144	151	153
60	64	69	70	79	83	89	94	98	103	107	110	112	116	117	114	114	117	116	121	122	122	128	130	133	130	135	141	140	139	134	132	132	129	127	132	136	137	138	144	145	147	148	153	153	146	144	146	150	153
62	64	67	71	77	82	88	93	98	101	104	108	112	117	114	115	116	118	120	121	122	124	126	132	132	136	133	141	140	139	139	137	132	129	129	133	133	138	141	145	145	153	153	150	149	149	145	148	149	153
57	63	68	71	79	84	84	89	97	101	107	107	113	111	110	116	118	117	117	116	121	123	129	130	130	131	136	137	140	143	139	139	137	131	132	133	130	134	134	140	146	151	153	152	147	147	149	147	155	154
56	62	65	72	81	85	90	92	99	99	105	112	112	117	113	115	116	116	121	121	122	127	124	124	130	136	137	138	138	140	138	138	139	133	132	133	131	133	138	142	154	156	153	158	154	153	153	156	153	159
59	64	68	73	79	85	85	90	98	104	107	111	112	107	113	116	119	121	116	115	117	124	127	129	129	136	139	135	135	139	138	141	138	134	133	130	131	133	139	143	147	155	156	156	158	154	153	156	154	156
56	60	70	73	81	84	87	90	95	105	108	109	106	112	115	115	118	113	116	116	117	122	125	129	129	137	138	138	139	138	136	136	138	134	131	128	129	130	138	146	154	154	158	160	164	156	152	150	158	167
58	64	67	70	75	83	90	92	98	104	106	108	109	112	113	113	117	119	118	122	121	125	129	131	127	134	139	139	143	144	143	141	134	135	136	134	134	140	139	142	148	158	171	180	175	163	156	154	162	176
59	61	68	73	78	83	88	91	96	101	109	109	113	115	116	116	115	114	119	115	121	119	129	126	133	133	141	139	139	144	140	143	140	136	134	132	135	137	142	142	153	167	175	198	199	181	169	162	163	171
60	60	66	71	80	85	87	90	98	103	111	110	108	112	119	115	122	117	121	120	120	119	128	125	136	137	138	139	135	141	142	136	140	138	134	128	134	132	138	139	155	172	193	211	220	204	188	179	170	166
58	60	66	72	76	83	88	92	97	104	108	110	113	113	116	118	118	118	119	115	121	123	127	132	131	134	136	139	144	142	137	140	138	135	136	132	134	134	137	144	151	171	189	216	227	210	205	189	173	167
59	63	67	71	77	84	88	89	97	101	105	108	113	116	120	124	120	119	119	120	121	123	122	127	129	133	133	135	137	139	140	136	133	134	133	135	134	136	139	143	149	162	187	205	217	220	209	199	186	181
fluorescence
50	53	50	56	63	45	43	48	54	60	52	54	59	56	57	48	60	58	56	56	63	60	57	59	46	66	51	61	61	77	55	65	59	68	50	52	69	51	56	52	68	41	57	57	61	73	59	56	73	56
63	56	72	58	60	60	47	62	52	62	67	52	57	56	63	66	45	65	63	58	55	50	37	51	63	63	40	57	67	47	59	62	48	43	61	59	64	56	44	52	59	60	50	50	67	58	62	61	67	51
94	57	55	72	41	69	51	52	61	67	62	56	75	54	58	60	56	46	47	64	48	53	66	56	54	71	68	41	58	70	47	59	53	49	49	48	43	64	65	61	62	77	84	89	71	60	62	74	69	62
109	68	56	49	61	54	68	58	60	54	51	68	61	69	61	53	46	61	57	65	55	60	51	46	56	46	58	55	57	42	48	57	48	55	53	59	58	52	48	67	60	63	81	84	96	80	62	45	62	67
74	55	68	43	58	59	72	50	59	57	54	47	47	58	47	51	60	59	58	41	48	63	58	64	73	61	65	61	64	59	68	61	60	42	52	50	55	70	59	63	62	57	79	102	88	90	56	56	66	51
76	57	62	69	67	52	53	46	54	46	49	75	64	62	63	65	51	52	59	56	49	69	61	43	69	51	49	45	57	55	58	46	50	41	59	62	67	64	52	69	66	58	66	79	79	69	65	52	62	40
61	51	53	66	59	51	55	66	53	43	62	52	57	53	60	57	60	56	50	58	51	65	57	62	41	51	40	58	65	53	52	66	50	61	51	64	66	61	59	63	46	56	72	59	56	57	47	69	56	62
51	47	49	67	55	51	53	52	52	61	57	63	52	62	55	75	56	56	63	55	59	62	73	60	51	55	53	52	65	47	48	56	51	67	44	55	52	59	57	60	68	54	51	68	53	60	38	57	56	51
52	52	61	53	60	45	47	52	44	54	73	48	62	59	65	53	52	70	65	56	53	53	62	54	68	64	58	53	52	66	51	56	45	51	60	65	43	46	53	53	72	62	58	52	56	59	52	43	58	58
49	58	61	62	45	66	52	50	60	43	66	61	52	65	47	51	59	56	56	63	61	49	53	60	57	52	49	58	55	59	45	53	60	66	62	63	59	45	48	72	50	55	50	71	61	60	52	75	51	57
50	61	52	55	64	43	67	55	40	65	52	49	62	59	71	55	52	59	60	61	49	47	57	57	51	53	65	56	57	51	46	53	45	49	56	56	54	62	58	57	60	46	52	53	65	45	57	53	52	52
53	59	47	60	59	36	64	55	67	52	52	57	60	72	56	46	60	47	54	40	67	58	50	60	65	44	58	68	63	52	56	57	65	45	51	51	53	41	54	53	57	59	58	58	54	57	53	66	62	58
60	53	70	52	83	69	49	52	57	57	77	65	54	52	42	63	56	74	66	63	66	54	49	61	52	54	50	50	59	70	55	65	47	66	44	47	58	69	55	49	50	56	45	54	67	64	49	63	55	54
39	68	56	67	61	56	52	66	67	57	65	71	54	60	55	64	44	64	64	44	48	48	61	54	57	50	61	46	61	66	68	59	62	60	60	60	49	50	63	60	58	66	39	58	45	51	62	49	67	56
64	64	42	60	52	57	54	38	78	53	56	46	43	43	76	51	42	45	63	53	56	56	35	47	61	60	56	57	61	61	59	62	64	64	54	57	52	60	52	56	61	68	52	57	54	52	44	43	53	66
68	60	62	45	62	58	59	48	67	59	62	47	46	82	65	51	52	50	42	61	61	66	48	50	58	70	56	45	57	61	56	54	38	59	54	52	70	47	58	49	54	48	47	56	62	52	49	60	42	52
51	41	64	64	50	54	66	57	57	63	61	40	82	57	52	69	54	55	53	41	65	48	54	52	51	68	55	54	50	50	57	48	64	55	48	48	45	52	65	57	51	59	57	60	72	49	58	53	58	60
43	58	49	46	54	60	66	61	68	66	59	75	62	57	47	39	53	52	62	55	46	64	57	38	59	45	46	57	60	66	61	70	48	50	47	40	53	45	59	48	53	58	49	49	58	49	82	54	44	61
62	61	56	47	44	51	33	67	57	48	46	54	62	45	61	59	48	57	59	60	49	53	46	59	49	42	58	61	65	62	66	59	57	61	58	62	66	49	52	57	71	62	67	46	58	55	51	58	61	64
56	53	63	62	51	52	57	62	64	64	56	59	58	50	65	75	70	55	55	50	68	45	61	51	59	45	57	44	50	54	51	53	40	61	50	54	55	56	62	69	65	46	54	61	64	65	86	57	61	54
63	54	61	44	66	45	49	69	45	79	43	52	74	55	51	57	57	67	56	40	58	61	53	52	51	69	60	57	61	44	62	66	61	54	40	61	49	44	59	63	63	41	52	39	64	64	54	71	42	48
65	41	59	59	60	59	47	43	55	63	48	70	74	48	47	66	58	57	46	59	51	40	56	62	40	56	53	51	58	51	55	49	58	48	59	52	49	60	67	51	48	51	59	42	57	55	50	60	49	64
59	54	53	54	63	64	52	64	59	58	75	54	57	53	53	47	51	68	58	56	62	60	61	47	55	42	49	62	54	54	65	63	56	50	54	62	54	54	47	55	42	56	62	69	74	76	56	63	71	61
62	58	68	60	48	58	51	54	53	54	53	56	58	53	62	61	53	49	46	62	58	51	52	69	63	47	64	59	53	42	61	58	49	42	64	40	45	55	56	58	62	58	57	83	78	76	50	51	77	55
59	62	46	58	63	74	75	53	53	58	61	45	64	61	44	53	42	52	50	49	54	59	62	65	60	52	53	48	59	60	58	49	56	53	56	58	49	48	68	47	50	61	82	89	90	62	72	66	55	48
74	66	56	55	57	65	49	49	66	61	49	55	47	68	61	69	44	74	50	60	67	60	51	65	60	68	49	48	46	56	59	56	59	64	48	70	69	63	46	64	49	45	64	79	71	72	73	49	54	49
54	45	66	54	55	62	45	61	76	68	63	55	70	52	44	58	54	54	39	54	66	63	55	54	59	46	53	61	63	53	45	46	58	60	52	74	60	52	60	65	51	49	68	69	76	69	62	53	58	47
72	60	62	70	69	52	65	64	60	65	64	73	76	62	63	62	56	44	69	55	55	52	53	59	59	55	66	59	55	51	64	54	42	54	56	57	65	52	46	53	62	73	51	63	46	41	49	59	54	65
57	68	64	57	51	66	55	61	67	82	73	66	66	54	51	63	78	69	62	63	46	43	62	50	56	58	68	53	47	56	56	55	48	64	56	66	58	56	62	54	64	47	57	63	50	53	59	56	61	55
61	59	61	62	54	63	55	52	63	71	63	51	65	44	64	78	82	85	61	58	45	59	58	61	56	65	40	56	59	59	60	68	51	65	61	57	51	46	59	65	48	63	50	43	60	46	55	60	68	69
53	65	46	56	54	72	43	65	53	64	69	75	51	64	66	84	77	86	76	66	55	58	51	51	56	49	49	49	62	73	59	56	57	53	52	60	55	60	69	57	41	48	55	59	52	63	44	55	71	62
49	49	51	72	54	57	56	57	52	52	58	70	56	45	59	70	76	61	80	55	49	64	64	63	53	46	52	52	59	60	54	52	52	56	64	44	58	46	60	55	58	56	52	47	55	52	58	66	55	58
66	48	58	70	58	50	61	59	72	63	60	54	76	68	50	58	60	69	58	54	65	54	46	68	64	65	50	53	53	48	56	60	53	45	61	57	64	56	74	49	40	63	49	48	48	53	68	61	51	45
75	63	53	59	51	55	69	55	82	75	59	47	63	66	66	59	51	64	72	56	54	72	57	60	56	51	50	64	57	59	52	57	59	52	57	57	58	54	63	57	61	61	62	52	62	64	43	60	51	49
81	74	53	67	58	48	57	77	91	83	61	75	74	62	72	62	58	63	70	68	67	62	52	52	64	51	51	52	59	64	62	56	62	68	70	75	42	46	53	67	49	62	53	64	63	69	63	56	44	64
79	52	56	54	71	48	58	65	74	85	61	48	75	49	37	50	69	53	58	77	51	51	54	67	63	49	56	61	57	69	52	62	54	45	47	55	67	51	71	45	44	52	57	59	72	43	58	57	71	62
92	67	59	49	71	63	58	72	75	60	66	52	60	57	56	56	62	77	54	62	67	51	46	48	45	52	56	51	67	67	43	55	61	49	56	51	53	54	52	46	58	56	61	56	60	51	64	61	59	59
69	72	68	54	60	47	56	49	62	59	54	57	52	56	65	63	59	70	45	62	76	62	51	59	52	59	66	55	50	42	57	44	51	54	53	72	55	63	50	56	62	51	57	55	54	66	60	52	47	63
70	58	60	68	67	53	55	47	64	60	41	75	66	56	55	56	63	63	55	43	55	61	63	51	52	45	66	43	45	44	55	49	45	54	49	53	38	48	58	51	56	58	59	50	58	55	56	58	60	50
65	61	64	59	55	68	55	60	60	66	43	48	61	71	72	48	56	63	50	45	73	51	66	68	53	57	76	51	61	58	55	66	54	49	50	50	57	51	58	56	56	58	64	46	52	64	48	52	58	56
65	47	53	74	58	47	57	65	56	39	69	55	61	52	51	60	52	65	46	66	63	57	64	41	46	64	61	51	66	59	68	58	55	74	49	59	59	50	49	54	56	50	49	45	62	51	63	69	57	48
61	79	76	62	61	65	58	65	50	53	59	51	52	44	49	65	52	62	42	60	60	48	43	54	49	45	58	48	60	65	57	52	43	52	60	68	57	53	39	69	53	38	52	58	52	48	43	61	71	52
66	74	69	59	55	61	56	58	61	55	49	63	59	48	52	55	55	47	65	47	56	50	52	47	50	54	59	55	45	58	57	65	60	51	49	48	39	62	69	55	47	61	54	61	76	44	60	59	58	68
66	75	68	66	66	72	59	39	58	63	67	46	62	44	53	42	62	69	69	55	64	59	61	67	53	51	52	53	58	71	60	58	51	68	60	61	62	52	53	65	59	47	61	59	57	47	51	55	72	48
61	76	71	58	51	58	60	60	54	57	67	50	61	73	68	53	54	63	46	45	61	58	59	66	57	51	51	56	48	51	69	48	47	60	49	49	39	55	66	65	49	63	51	66	54	69	59	66	56	48
63	55	67	69	60	51	66	54	56	66	57	61	55	75	49	54	44	50	55	51	73	57	45	61	54	46	58	52	54	55	55	60	55	42	60	57	61	61	52	49	66	57	47	53	55	65	59	67	67	67
46	56	38	61	48	59	65	45	51	61	70	59	54	52	60	59	48	47	59	47	53	52	60	44	70	52	49	66	64	55	62	55	62	57	61	46	40	55	52	70	74	61	68	46	82	63	47	65	43	53
68	76	65	49	59	61	51	61	57	56	58	71	62	56	68	72	50	52	44	50	56	70	52	61	46	54	60	49	56	49	69	43	60	58	58	57	71	44	51	59	55	55	55	55	55	65	63	64	50	67
69	45	57	67	76	56	59	53	56	70	81	83	90	76	74	49	75	53	48	68	62	52	52	57	64	64	58	58	43	53	50	41	47	61	51	55	67	57	56	61	55	51	80	67	58	66	60	62	50	54
59	60	62	65	64	52	50	61	54	69	94	102	92	77	63	56	51	59	62	59	55	56	63	41	42	52	59	56	62	48	55	55	68	54	46	39	39	47	39	49	68	67	51	60	61	68	67	80	57	65
51	60	62	57	59	59	68	60	58	61	74	99	87	87	70	69	61	44	55	66	64	46	76	60	39	59	65	56	37	49	57	51	54	58	52	65	53	57	53	53	61	65	59	60	89	117	94	89	83	58
65	49	65	64	55	63	63	48	66	79	62	71	80	60	50	54	53	47	48	45	61	53	50	60	70	59	56	54	39	45	59	51	50	51	56	51	52	79	65	49	60	61	52	74	107	160	177	133	84	65
67	58	64	75	66	46	56	56	48	57	55	65	55	63	62	72	69	50	53	46	59	74	53	51	46	67	40	65	48	50	39	62	65	52	60	51	58	56	51	59	64	60	56	94	125	178	187	138	95	71
54	58	50	70	77	59	67	57	59	61	62	63	60	73	49	51	63	47	46	52	36	62	47	70	43	42	51	53	45	59	48	57	59	65	73	62	50	58	53	50	62	63	66	91	121	186	168	118	79	66
72	63	63	58	56	71	62	62	79	59	56	43	61	59	56	56	65	60	66	60	52	50	60	56	50	54	55	62	53	45	65	43	44	57	73	52	51	61	57	65	61	57	81	62	115	102	97	105	53	77
53	52	62	53	63	60	56	58	62	57	70	60	62	60	54	50	57	57	53	50	52	47	59	62	60	71	45	67	50	68	58	49	47	60	60	49	56	47	59	44	50	62	56	80	76	104	94	98	91	65
51	44	60	58	47	50	49	54	52	66	69	62	52	48	63	62	60	45	55	61	62	57	47	55	52	66	42	71	54	59	45	62	66	54	55	48	57	59	46	63	62	71	54	74	63	84	86	90	87	86
56	54	68	67	66	55	57	64	61	53	58	48	56	62	51	41	48	61	46	60	70	53	54	52	57	67	63	54	46	68	38	48	49	57	58	52	57	57	57	71	68	56	64	65	62	65	85	99	84	69
57	52	57	45	46	52	66	58	63	50	70	60	57	64	56	58	55	51	51	51	47	54	57	56	61	62	57	67	68	41	57	57	46	42	61	71	53	65	52	52	50	62	47	36	50	63	93	79	80	70
56	60	51	61	67	64	35	51	60	63	56	66	64	50	68	66	71	63	43	52	56	44	53	52	68	56	64	65	50	50	74	68	61	51	51	51	66	51	65	60	51	58	51	79	50	59	65	59	54	56
74	65	52	59	61	67	52	43	41	47	68	63	58	59	44	51	58	51	61	49	49	57	58	50	60	48	63	59	48	58	37	43	50	53	49	63	63	62	44	64	52	47	44	69	54	65	70	58	59	61
47	60	63	59	61	45	64	37	53	47	50	56	60	58	65	56	54	53	46	73	57	55	39	59	61	47	57	59	61	54	58	65	54	58	38	71	59	67	46	46	59	50	51	66	53	71	61	58	71	59
48	54	65	66	64	57	46	56	66	68	48	46	64	55	72	59	59	55	56	43	67	63	45	47	53	64	48	41	51	51	46	50	40	74	56	51	40	65	58	64	61	40	55	57	49	47	58	58	59	48
62	64	48	59	58	55	55	66	48	63	67	56	58	60	87	77	54	51	65	56	63	57	56	41	61	51	67	50	54	59	58	48	51	61	46	56	45	66	67	76	52	56	49	49	51	47	60	61	57	58
64	41	78	54	69	54	61	73	60	58	60	47	73	70	68	71	68	57	72	65	59	65	61	53	50	78	66	46	48	51	47	52	75	64	55	51	50	62	47	48	45	59	53	55	66	73	44	59	72	57
54	54	65	54	59	70	60	57	48	56	56	57	56	69	74	79	63	53	66	46	49	69	64	58	49	55	49	48	54	52	59	50	47	52	46	65	45	44	47	60	45	58	43	64	57	54	52	52	61	68
52	45	60	57	65	55	50	68	59	48	52	63	50	61	68	49	57	60	57	52	45	53	55	67	50	67	66	58	56	40	60	50	49	61	51	43	55	60	49	57	41	56	49	46	66	46	58	52	63	68
48	48	57	63	59	61	62	66	65	50	44	52	55	54	43	63	53	40	50	57	52	45	56	63	62	50	52	64	48	41	51	59	51	56	42	43	65	45	60	49	65	44	69	44	56	57	62	51	75	73
60	52	58	58	43	59	70	38	70	58	74	52	49	53	55	57	56	60	53	62	60	58	53	49	64	53	60	73	60	51	51	63	59	49	46	53	57	44	53	44	60	44	50	73	63	67	53	51	57	71
59	46	34	69	44	47	78	49	51	64	59	43	52	45	48	50	52	49	66	55	35	66	53	57	73	57	58	58	62	47	56	44	45	64	55	49	50	46	46	63	47	57	57	46	38	60	52	58	53	47
53	44	53	45	53	61	58	54	48	62	51	61	52	70	49	58	57	58	60	43	58	62	63	64	53	57	61	80	45	70	58	45	49	46	44	63	56	60	56	59	65	46	50	53	43	53	46	47	67	49
53	62	46	50	52	47	39	61	51	49	53	54	54	62	54	48	67	67	39	62	71	52	43	46	53	51	67	56	46	61	40	65	55	63	51	54	59	45	54	50	53	57	58	60	58	59	42	48	62	58
59	53	43	55	61	48	60	63	54	58	52	57	56	49	57	55	76	61	62	39	57	48	52	59	60	52	50	62	62	37	71	58	73	55	65	52	46	51	52	49	63	51	52	44	44	60	56	70	60	80
59	65	61	51	55	73	55	54	49	47	61	48	51	53	47	52	35	67	58	55	47	61	61	50	46	65	63	55	47	68	61	65	55	55	51	52	46	64	56	61	56	53	53	48	56	75	46	70	52	53
54	57	55	50	68	60	74	42	60	59	51	58	61	43	47	43	56	58	56	68	43	38	52	44	51	58	59	34	62	66	51	65	48	41	57	63	58	53	48	54	70	57	49	45	65	62	47	57	69	78
66	54	62	58	54	51	71	51	51	62	49	73	63	61	61	57	56	46	64	49	54	46	57	52	47	46	51	70	55	50	48	61	44	49	63	39	48	58	56	64	62	61	61	59	69	52	59	63	53	39
49	51	46	45	49	61	52	55	47	50	52	52	57	42	57	47	53	59	46	61	48	54	49	49	55	58	49	55	42	48	40	56	56	51	57	62	63	52	44	56	69	66	52	48	59	48	41	46	52	57
54	58	55	46	57	42	50	52	60	51	61	46	60	56	73	54	42	70	46	58	63	47	51	54	58	58	56	50	46	57	48	43	61	52	53	64	51	58	43	57	50	62	61	48	47	76	61	63	65	55
51	53	45	51	62	51	69	48	60	61	66	55	77	66	69	48	59	66	47	63	51	67	53	52	52	56	58	66	43	49	71	56	50	67	50	55	55	53	67	54	70	52	51	65	44	46	49	58	52	44
57	65	65	44	66	42	53	54	40	72	48	60	53	51	56	49	46	64	57	36	60	71	52	59	45	58	38	51	70	67	50	52	47	47	60	55	49	46	42	59	43	53	63	60	55	59	57	62	52	65
62	49	46	53	46	56	70	54	56	53	62	55	59	44	55	55	77	63	52	38	54	65	54	50	51	67	45	63	50	54	62	59	47	55	48	52	75	58	62	60	64	50	43	63	52	50	68	59	42	52
54	57	42	54	53	57	49	41	60	52	54	65	68	71	58	63	66	63	44	46	51	53	44	68	58	52	42	47	54	58	42	53	58	67	71	50	43	44	73	60	63	75	61	46	54	56	54	72	50	57
57	45	53	58	43	54	70	57	63	49	62	62	44	64	44	61	42	46	59	63	67	46	51	66	56	59	59	53	56	58	54	51	53	60	57	54	66	49	60	58	52	67	50	61	52	50	55	47	62	45
56	53	58	45	52	52	56	57	48	42	57	53	44	57	62	56	69	53	61	57	60	68	55	60	48	48	57	53	67	52	55	70	41	48	61	50	48	45	47	61	57	53	52	58	65	55	66	57	50	61
59	52	55	52	59	60	49	56	59	65	56	43	53	53	53	41	48	47	60	45	47	35	55	61	54	38	50	66	47	63	59	50	36	54	56	68	67	58	40	57	45	55	50	64	66	64	62	62	56	58
69	48	49	41	52	62	67	63	52	44	36	53	57	51	66	56	49	55	57	54	49	56	58	49	58	59	57	53	62	51	61	62	58	42	63	54	45	50	49	55	56	67	58	44	75	51	50	58	57	54
40	55	53	51	61	52	69	44	50	63	53	61	56	58	52	67	54	41	82	51	51	56	53	49	65	54	53	65	52	62	66	59	55	65	43	48	59	56	53	44	46	59	50	54	65	74	62	51	56	54
51	55	48	54	56	43	49	62	52	66	58	45	63	42	56	55	48	52	70	56	49	54	52	55	37	57	50	53	58	58	62	59	58	66	35	49	51	52	65	56	44	55	64	55	60	51	68	67	66	63
53	50	52	53	54	61	47	60	51	47	49	64	44	61	45	54	42	47	50	61	54	72	63	59	54	60	61	53	57	50	44	52	47	62	62	55	41	48	59	58	53	56	55	69	50	54	59	54	51	49
47	56	63	58	62	47	46	55	43	49	51	46	53	56	58	50	52	44	39	61	55	81	74	71	68	55	57	54	47	62	51	69	56	43	52	55	61	43	55	59	41	60	58	49	52	49	53	43	64	66
49	60	61	58	49	49	36	44	62	54	58	55	59	60	58	61	50	43	58	57	65	69	78	76	73	67	66	56	59	50	56	46	60	53	47	56	62	60	66	53	58	56	68	55	57	43	54	39	44	46
53	59	63	34	57	62	41	55	60	80	49	46	46	49	46	57	58	60	54	39	52	56	73	72	67	50	56	54	61	55	53	50	52	54	50	54	46	47	55	59	48	58	60	50	60	57	62	45	42	60
36	56	45	51	69	50	59	61	69	97	73	64	70	57	51	73	61	56	61	59	54	70	52	58	60	58	58	72	61	56	52	46	50	51	54	58	63	48	49	56	55	43	64	62	51	63	65	49	55	49
54	50	60	58	73	49	60	56	68	67	75	49	70	55	53	40	60	43	53	62	53	48	46	43	69	57	55	61	57	71	45	55	58	54	48	69	62	40	57	55	35	53	57	48	54	58	62	59	47	61
54	58	57	58	43	55	44	62	58	69	61	54	54	49	67	58	58	53	46	65	66	71	69	55	51	67	56	61	45	63	39	52	55	61	40	64	53	49	65	44	57	68	50	41	52	57	48	56	52	55
53	41	68	53	51	56	46	56	73	63	48	57	55	42	53	65	60	53	66	72	66	55	73	55	63	58	53	47	47	60	60	72	57	53	60	63	38	47	45	61	54	45	56	50	46	48	55	67	53	56
68	58	47	55	56	58	58	58	54	53	58	66	51	59	61	59	64	51	50	55	65	77	69	49	57	58	41	59	52	39	49	60	67	58	55	69	68	56	44	53	44	46	54	46	41	53	57	50	72	46
68	51	39	52	54	58	44	51	54	64	60	67	58	59	65	56	47	58	55	64	73	88	62	63	50	62	58	38	55	47	55	40	70	53	59	39	44	44	38	46	55	54	57	48	50	63	47	43	53	46
87	76	66	62	56	60	60	60	49	56	70	51	47	54	71	68	48	57	54	61	57	54	54	54	67	53	45	36	52	53	46	59	64	51	61	61	52	58	48	52	62	45	72	56	54	39	71	43	50	65
83	87	51	55	47	50	59	69	49	40	58	57	71	54	52	61	57	47	53	45	60	36	51	56	63	52	48	60	45	41	46	68	42	50	49	67	68	60	41	37	59	51	64	50	59	46	47	55	55	59
62	55	68	58	54	44	58	51	48	63	68	51	67	57	63	62	68	54	70	38	49	54	55	56	52	53	51	52	55	50	67	45	54	40	40	63	59	56	63	61	51	55	74	41	61	60	40	62	67	41
57	73	61	78	51	47	52	46	71	49	55	69	54	67	62	54	68	62	57	47	65	61	51	48	60	54	59	52	57	53	47	59	48	60	69	44	58	48	47	52	78	51	43	44	58	48	49	62	52	63
60	63	57	65	59	43	48	63	61	47	67	48	50	61	51	36	54	66	47	63	65	62	50	44	53	60	53	54	60	49	54	59	56	48	54	57	58	43	51	62	55	32	54	47	52	57	55	53	54	54
54	63	65	55	51	47	66	40	58	63	65	57	56	52	54	54	59	56	60	62	63	66	54	41	60	67	56	56	55	52	49	58	61	79	47	44	78	45	56	66	61	57	66	53	60	52	53	41	46	58
44	61	55	53	51	53	57	53	62	61	66	46	51	60	52	54	71	71	53	76	49	88	63	56	55	45	60	48	60	55	54	61	56	53	57	50	58	53	62	65	60	46	53	49	64	68	60	72	60	48
42	52	42	64	55	53	59	52	53	45	58	57	69	60	35	50	55	55	53	77	92	91	80	78	75	43	48	60	62	42	53	61	61	59	62	45	60	54	43	49	54	63	46	45	44	49	48	45	70	50
40	48	48	51	58	49	54	59	55	42	41	58	49	50	59	65	50	55	73	51	79	79	87	69	64	51	57	48	43	63	54	52	68	63	57	46	51	60	56	51	47	56	63	48	47	63	42	44	62	46
56	51	60	53	53	56	53	58	66	38	62	63	61	64	47	61	50	36	48	63	67	64	80	46	70	52	53	63	57	59	52	53	64	50	54	50	42	63	61	55	51	51	50	67	29	76	70	51	66	48
47	48	52	60	62	46	71	49	57	46	73	42	64	52	42	58	55	52	55	36	46	71	55	55	59	42	68	53	56	47	57	52	64	58	50	58	48	60	73	51	53	51	65	54	45	62	48	56	55	75
54	49	53	47	50	48	52	58	48	48	51	71	57	61	56	56	49	62	54	67	57	49	64	52	46	51	65	48	48	57	46	59	46	63	50	50	50	66	57	58	66	58	55	40	55	52	47	58	47	60
44	69	43	50	51	54	46	56	54	59	54	66	54	58	62	50	48	56	54	54	56	47	69	43	56	62	47	49	57	61	60	51	70	54	63	47	48	60	67	64	39	48	48	53	48	51	46	45	52	54
60	43	72	64	44	48	54	53	61	51	43	55	71	58	42	48	50	50	67	62	49	57	56	41	47	58	53	61	51	55	48	42	49	61	54	51	60	53	74	88	59	60	49	43	44	55	47	61	54	49
52	53	49	55	59	58	55	39	51	63	61	53	67	60	53	44	38	42	56	47	59	48	57	50	62	57	52	54	50	63	59	55	55	60	58	48	54	75	77	78	88	69	45	65	60	68	45	59	47	55
53	47	50	55	48	55	57	53	59	49	43	65	57	58	51	43	60	48	64	58	59	51	54	55	43	44	54	51	64	49	47	62	61	51	55	61	52	61	76	103	88	72	59	71	56	57	53	67	79	62
48	53	60	52	50	58	51	44	48	57	49	45	51	47	53	57	55	54	60	60	65	46	59	47	50	39	74	53	55	43	50	53	47	47	59	61	57	54	59	75	83	58	54	56	45	51	52	66	41	42
53	46	54	39	58	61	49	50	41	55	65	62	48	36	58	49	62	50	65	48	50	56	51	47	46	49	52	55	39	65	54	52	54	52	50	47	62	50	49	65	48	52	56	57	51	58	51	58	51	52
55	54	48	66	45	56	52	58	42	51	59	53	51	46	45	43	43	50	64	63	40	67	56	55	58	57	58	41	53	52	46	38	45	44	48	59	57	51	43	53	52	54	62	47	54	60	62	44	59	63
43	63	44	53	48	51	56	58	58	63	54	39	48	47	55	50	55	47	61	39	64	48	55	48	51	39	57	42	58	46	61	40	49	47	44	55	52	46	64	60	45	61	62	58	47	50	53	49	54	46
59	55	51	49	51	61	43	45	60	42	54	64	49	49	43	46	58	47	44	63	51	41	61	54	56	48	57	51	56	45	58	52	61	57	61	49	60	48	61	46	56	52	70	55	44	60	45	58	54	52
44	62	46	42	52	52	52	42	53	60	65	53	50	73	53	50	46	63	48	48	48	53	52	63	47	44	62	61	56	48	57	62	58	62	58	61	42	71	60	59	49	43	55	57	48	65	43	64	56	67
51	43	38	47	49	63	54	44	53	59	57	56	67	58	51	50	54	47	50	50	45	60	60	64	56	53	51	57	54	50	48	48	60	56	39	46	44	58	57	55	55	50	60	46	56	60	60	62	48	52
48	53	51	57	47	42	54	58	53	56	56	67	76	58	56	50	47	43	69	49	58	52	61	47	54	48	46	55	52	55	66	49	61	51	42	55	52	58	52	48	49	54	57	63	56	61	63	56	55	53
48	59	51	62	57	50	55	48	53	47	61	78	53	65	51	44	52	61	55	49	50	59	45	50	56	39	52	61	50	61	55	66	59	65	71	52	60	48	59	46	48	61	61	45	48	48	57	56	49	55
52	51	41	52	56	56	48	62	48	49	63	52	47	63	47	47	58	55	63	58	46	44	52	56	58	54	50	49	55	50	55	53	65	53	59	52	58	59	42	53	43	73	57	60	61	48	49	50	64	55
59	51	49	47	52	40	47	50	45	50	62	54	39	63	60	53	54	58	58	45	54	54	65	56	64	49	56	56	52	54	61	48	55	48	41	51	71	56	61	39	58	51	52	44	59	52	50	37	52	47
70	48	53	51	51	61	60	47	61	39	45	53	45	47	62	58	48	45	47	61	62	73	44	44	61	56	45	53	65	64	60	45	51	63	52	51	58	52	56	52	66	58	59	52	46	54	59	72	49	56
43	53	57	40	55	49	54	44	51	55	48	55	46	49	56	50	52	45	56	57	37	50	51	50	46	53	60	63	44	60	60	59	43	39	51	36	51	61	62	48	58	53	34	54	54	44	42	48	55	49
47	47	38	44	50	45	59	63	46	51	52	65	31	43	51	79	45	69	50	41	47	50	52	55	46	56	51	50	50	54	44	44	54	51	68	67	53	61	57	69	47	72	45	38	45	52	49	44	50	46
52	52	55	69	55	64	53	47	64	49	37	45	50	62	59	43	55	57	69	54	51	59	57	49	52	56	43	61	41	65	51	54	57	38	51	59	48	44	52	47	55	60	43	51	57	43	56	52	54	56
50	53	42	65	68	54	67	48	40	53	40	43	48	67	54	53	48	57	52	65	59	54	50	43	58	46	58	50	66	60	57	46	47	53	61	56	37	60	65	38	43	55	53	55	56	51	38	47	60	45
56	60	67	72	94	52	51	61	48	42	44	45	44	49	63	56	59	44	44	51	56	50	60	54	55	47	47	49	56	44	52	56	48	36	66	57	63	40	48	54	62	43	50	52	43	53	59	45	44	45
55	51	69	77	65	71	54	44	47	56	51	56	45	49	64	49	48	45	50	49	48	49	44	46	49	72	47	54	52	54	52	47	47	48	50	48	52	52	56	54	59	57	52	51	53	42	58	60	53	49
57	50	53	63	62	58	55	67	51	54	52	52	55	49	62	51	45	48	52	55	47	45	56	54	47	67	52	40	47	49	46	63	52	48	52	37	63	58	59	54	46	65	58	61	46	61	47	44	57	53
49	49	55	70	65	63	49	49	56	57	55	50	47	48	60	49	64	54	57	48	50	36	53	51	40	59	68	58	47	49	49	51	50	50	49	48	56	71	64	69	43	48	36	45	49	51	43	53	45	52
53	42	49	57	38	48	52	52	36	54	54	42	42	53	51	47	45	52	40	44	51	47	44	45	57	48	43	54	43	62	44	41	53	50	48	40	40	45	64	59	54	44	52	47	39	52	41	50	54	39
62	33	46	58	49	49	62	47	55	49	53	41	51	54	55	57	54	72	54	49	51	48	59	58	53	54	51	53	64	50	54	60	49	42	48	58	64	55	63	50	54	58	52	41	67	56	57	52	50	39
39	48	45	62	63	44	51	39	56	57	58	47	52	57	38	61	56	45	55	57	54	55	35	49	46	63	54	40	60	45	39	64	49	53	54	61	63	65	55	45	50	44	50	59	49	51	66	60	56	57
41	55	54	44	57	56	44	44	64	55	51	47	43	45	48	54	64	55	60	62	54	51	48	51	45	56	49	55	54	45	45	60	46	49	52	56	59	47	59	61	59	67	60	53	58	59	48	48	64	63
51	56	41	51	54	48	65	49	49	54	46	57	58	38	46	41	49	64	62	50	51	74	52	53	44	64	59	57	53	47	40	49	54	63	50	62	49	58	53	45	64	45	41	53	53	49	50	45	53	82
48	45	39	53	56	48	62	56	48	39	46	40	54	49	50	48	60	45	55	40	45	60	56	48	47	47	52	57	59	46	58	45	49	46	47	51	59	59	60	48	51	40	53	41	30	76	54	48	61	66
62	38	50	41	40	57	53	65	45	59	47	39	46	52	46	53	49	47	47	66	46	45	51	45	61	62	66	53	50	50	46	56	59	51	59	68	53	58	52	52	55	59	66	56	60	35	56	51	48	57
59	61	49	51	29	55	41	52	48	58	52	57	44	47	42	48	45	56	56	50	35	52	61	47	54	44	51	42	54	45	61	46	50	47	44	55	54	56	57	52	50	56	58	45	44	56	48	59	49	57
39	48	52	63	51	40	47	60	45	43	53	57	43	59	44	50	59	60	57	37	57	44	54	50	50	46	57	45	44	55	60	57	60	56	38	50	56	50	50	53	53	50	46	49	51	63	58	49	44	49
41	42	46	50	59	44	54	61	57	59	43	49	60	47	49	64	56	57	51	55	44	41	53	60	51	44	53	56	56	48	52	45	48	58	55	73	52	54	54	70	67	52	53	42	61	55	45	37	52	58
50	70	47	62	55	49	51	62	55	69	69	55	41	50	50	50	49	45	63	61	40	53	46	56	48	47	60	51	54	39	58	50	54	53	46	34	47	59	50	48	74	60	53	53	58	42	49	52	62	51
54	54	55	58	57	46	53	50	69	66	67	48	46	55	50	62	52	44	53	48	47	63	38	50	61	50	52	48	57	48	50	51	52	50	47	68	43	52	54	63	65	61	56	47	47	64	45	41	64	57
52	52	45	44	53	69	59	53	58	61	47	53	47	40	47	63	56	58	37	53	54	46	57	38	45	56	58	63	51	52	44	48	50	44	53	61	67	50	56	62	48	45	32	57	50	52	49	50	64	43
53	51	47	45	57	50	47	46	54	37	62	58	43	49	42	48	52	49	49	48	64	48	49	52	56	43	57	42	57	48	66	56	52	48	49	53	41	55	44	43	52	55	57	42	62	60	67	53	46	44
51	51	49	43	43	54	35	55	53	50	57	50	57	45	50	59	61	49	51	61	53	49	38	67	48	56	51	48	49	60	55	46	50	52	43	59	48	56	57	43	58	56	50	52	63	56	74	65	55	56
58	61	53	52	51	47	55	52	50	54	46	42	64	56	47	60	37	41	45	38	48	53	73	53	42	47	50	56	68	49	54	57	50	52	37	45	55	55	53	54	51	53	47	61	51	85	72	79	57	54
88	69	50	65	38	69	46	62	60	57	60	71	47	35	46	48	66	57	45	53	56	50	40	46	56	64	57	63	67	44	52	48	47	67	51	51	69	50	63	54	47	53	40	65	48	79	89	68	70	57
66	87	62	55	58	58	53	63	70	84	56	53	55	63	55	41	50	46	66	50	42	47	52	57	46	50	73	56	46	48	45	46	43	45	57	53	52	61	54	45	49	47	56	45	59	70	80	53	65	47
82	54	66	63	69	48	59	77	67	88	64	54	51	57	43	61	45	43	50	43	48	59	53	61	54	43	51	46	58	61	59	48	50	55	53	55	57	53	42	53	56	59	45	38	52	56	45	57	57	52
45	64	60	50	56	56	43	67	69	71	63	69	56	52	59	45	56	46	52	51	46	45	57	40	53	41	45	53	47	49	60	55	71	46	42	48	53	39	61	57	48	47	54	53	60	53	47	67	44	46
83	64	69	49	68	56	64	66	74	63	59	51	51	55	38	57	53	49	43	48	54	59	54	40	44	46	59	50	51	47	62	43	64	59	50	61	52	56	39	32	51	58	51	60	61	67	64	63	57	50
61	48	67	48	48	50	54	44	59	53	49	62	46	59	38	57	61	57	56	57	47	56	64	49	67	42	44	58	47	58	52	53	51	47	57	45	47	47	41	52	52	57	60	57	63	58	46	46	56	46
58	52	62	48	51	40	67	52	38	63	63	62	62	57	53	48	63	55	43	78	65	52	50	46	57	43	55	57	55	48	56	57	49	62	50	49	42	43	43	41	44	65	65	47	58	53	43	44	56	48
67	45	42	48	44	53	51	59	49	55	49	66	65	52	55	52	58	56	58	50	47	54	66	41	49	45	56	53	45	63	64	48	31	56	46	60	59	60	51	73	68	48	49	53	54	49	55	48	51	40
74	57	53	40	44	59	35	55	52	65	67	64	78	61	52	56	51	47	54	50	55	60	56	62	57	49	53	67	67	53	45	37	64	55	46	43	52	44	51	61	53	44	52	54	50	52	54	55	61	35
65	62	60	49	44	56	51	53	64	35	59	60	59	68	61	56	60	72	41	45	44	38	46	52	59	67	59	86	58	61	45	52	44	48	61	51	55	47	42	62	49	44	63	55	51	50	81	41	58	36
73	61	47	63	52	62	59	65	55	43	66	56	55	46	50	49	62	46	43	49	36	43	41	50	53	47	53	47	53	59	55	37	59	59	50	48	46	51	42	62	54	41	58	71	56	50	51	42	52	45
74	74	54	64	57	43	51	55	51	45	57	62	57	57	60	49	52	56	45	46	56	61	44	49	50	46	50	55	61	45	47	36	51	44	50	43	59	51	52	55	42	50	60	54	57	54	64	55	51	47
56	40	44	46	58	66	46	41	41	46	53	60	56	62	41	52	49	55	37	58	48	49	65	43	49	50	42	53	61	53	55	59	59	51	38	54	49	51	56	44	44	59	55	55	37	46	60	37	59	54
62	59	61	59	49	48	43	49	47	50	50	61	71	65	75	68	49	45	65	50	52	52	59	34	55	61	55	46	55	44	50	56	54	49	55	59	43	57	49	45	51	41	46	45	57	51	43	57	58	40
46	51	58	44	58	48	53	49	67	62	66	57	62	69	65	58	38	53	65	60	42	53	57	61	50	61	58	60	65	50	53	56	45	41	46	58	57	44	42	48	58	48	48	37	44	47	42	54	63	45
27	64	46	52	63	47	45	47	53	63	50	56	75	94	67	71	45	63	61	45	45	46	54	43	39	57	59	41	44	47	47	47	55	55	72	48	52	56	39	56	55	52	57	54	56	65	47	46	46	55
51	58	43	46	55	53	56	56	45	63	59	56	61	75	64	60	55	65	49	74	50	55	55	50	51	47	65	50	62	50	46	37	54	46	42	54	49	48	48	50	49	55	56	48	56	57	41	47	47	49
53	59	53	51	46	44	49	44	67	52	53	36	69	64	73	46	41	33	51	45	59	50	42	60	67	50	45	48	48	49	56	46	53	40	56	53	51	48	35	51	48	52	55	56	58	64	63	47	48	52
63	41	47	45	41	47	49	54	55	56	49	48	54	54	63	49	54	52	54	50	46	61	52	42	47	47	49	47	47	38	70	53	57	52	58	49	52	66	44	50	60	48	56	43	50	43	50	47	59	43
40	58	54	60	57	57	43	48	42	50	44	53	42	42	43	44	55	44	56	57	48	51	52	53	57	47	62	76	62	46	49	52	44	48	52	44	43	54	42	54	42	50	52	51	47	44	76	52	60	51
47	52	55	59	47	42	49	41	57	47	50	50	56	52	48	59	56	56	66	64	52	66	53	68	44	57	54	40	57	41	56	48	57	56	48	45	50	47	41	49	50	45	45	44	43	66	39	48	58	52
45	40	53	45	45	40	48	54	66	33	42	45	49	47	56	59	47	57	63	73	72	58	69	69	52	68	50	53	61	62	47	37	47	63	42	50	47	63	35	47	46	52	44	48	57	51	59	56	49	53
50	43	61	39	56	67	47	49	52	48	44	58	41	42	45	56	59	50	92	110	106	85	71	55	41	38	59	66	46	57	50	40	48	54	40	37	48	51	53	62	47	54	51	52	49	46	40	57	46	50
41	42	48	51	52	50	51	46	57	48	58	48	60	46	56	42	43	71	92	115	150	116	72	58	74	59	59	61	56	59	47	46	41	52	46	52	43	50	62	66	60	58	55	68	54	44	37	52	52	53
39	59	30	52	46	51	66	34	35	59	57	45	52	61	51	45	46	54	94	126	126	94	61	61	65	60	63	39	43	46	57	61	54	58	40	45	55	53	40	52	62	41	59	75	62	54	47	54	53	47
62	42	66	49	42	45	44	51	39	55	60	53	50	45	46	42	42	54	72	80	99	83	72	78	80	73	53	56	43	53	39	62	42	55	57	57	39	51	57	44	49	60	64	62	75	44	61	44	45	41
54	42	47	47	55	57	53	43	45	50	54	38	51	54	50	72	53	58	73	44	43	49	61	77	90	84	56	62	50	52	64	46	54	48	38	49	60	53	44	46	53	69	54	69	55	56	61	47	52	53
61	38	43	43	46	41	38	56	50	41	50	41	52	51	42	45	53	57	47	70	46	52	65	93	98	64	59	55	44	57	59	55	61	49	39	37	48	45	49	61	49	37	41	50	59	77	74	60	42	60
58	59	53	54	44	43	38	50	55	56	45	59	47	56	64	44	55	63	53	55	48	58	52	67	84	71	67	52	56	65	56	51	51	40	52	57	45	52	44	34	53	48	45	54	55	66	70	68	54	54
55	40	47	55	49	37	45	55	51	46	50	48	56	55	45	50	47	47	51	55	48	49	50	37	72	47	59	53	60	41	56	35	50	46	45	55	54	54	46	47	54	60	33	39	65	64	74	68	61	49
67	49	58	52	43	41	45	46	59	49	38	49	45	46	56	55	49	45	43	54	62	42	53	48	61	58	53	41	41	41	54	47	54	51	47	33	49	54	47	45	52	45	48	57	47	59	81	61	48	66
60	49	45	35	43	53	52	47	49	47	39	52	64	49	50	40	54	59	54	52	53	52	52	57	53	50	57	58	54	60	46	57	43	63	46	42	61	41	47	59	47	42	60	46	39	50	55	52	42	43
45	56	55	49	46	36	52	42	39	60	50	44	57	29	46	45	49	66	50	47	71	44	49	45	46	47	52	46	45	45	60	43	43	58	51	64	46	46	50	47	50	48	55	43	43	48	45	49	56	48
41	62	48	54	65	47	46	48	47	41	40	40	48	49	41	57	47	43	49	39	54	55	54	39	49	49	45	54	59	56	45	51	62	55	51	57	49	52	34	38	50	50	53	48	43	54	48	56	47	53
44	37	52	53	38	50	42	47	53	35	70	47	41	48	51	52	45	33	42	43	44	48	37	52	47	47	50	48	54	50	57	53	48	61	51	55	47	42	51	54	52	53	39	56	44	53	50	41	69	49
54	45	61	43	56	43	36	35	47	56	40	46	61	53	50	53	42	41	58	45	44	40	55	53	61	46	49	39	40	45	53	46	46	35	51	49	43	60	32	50	54	53	42	40	40	47	50	56	57	53
49	62	53	49	50	41	39	44	41	47	51	41	48	46	49	43	43	42	45	54	56	58	51	49	49	47	66	43	40	52	45	49	53	47	49	51	55	55	57	56	49	49	40	54	51	36	61	47	56	52
68	37	51	36	53	57	42	45	45	54	41	47	44	52	49	56	53	47	51	55	45	49	48	46	46	52	39	53	49	41	39	44	40	41	33	36	48	46	41	54	42	63	53	53	65	37	55	55	44	48
39	54	50	52	48	56	52	70	51	65	30	55	57	30	47	60	51	35	52	50	65	40	57	57	53	52	39	54	48	50	47	48	52	52	53	39	40	45	49	47	55	50	40	58	41	46	49	52	59	56
54	50	50	55	54	49	56	62	60	65	72	50	53	55	53	40	56	54	54	48	39	42	46	47	44	42	46	48	60	54	57	38	39	55	64	53	60	44	53	58	46	57	52	38	53	52	49	52	53	51
50	51	47	40	51	57	55	50	73	51	56	52	49	47	61	50	61	60	58	39	46	56	45	48	50	49	45	50	49	42	48	37	53	59	57	56	46	40	50	38	43	49	53	39	48	40	47	46	52	40
56	46	58	52	54	55	44	58	58	34	50	48	66	54	54	42	48	60	56	30	63	54	41	39	46	48	56	47	50	43	55	51	46	44	41	54	61	56	40	48	40	62	55	52	49	56	51	49	44	48
35	46	47	59	53	49	50	51	41	51	54	39	51	63	58	73	66	59	51	48	68	46	55	61	48	54	46	59	52	44	42	42	45	45	56	34	58	50	47	73	50	70	42	45	47	39	55	58	53	41
46	49	45	56	41	52	46	48	53	42	63	52	45	57	54	58	77	71	63	54	54	57	42	47	34	51	54	42	42	55	55	41	46	47	50	56	44	45	37	61	45	46	38	37	45	78	48	44	36	55
44	57	54	46	48	48	53	60	43	49	43	57	37	62	60	69	57	56	45	46	46	43	25	30	49	42	43	39	64	43	50	50	51	60	43	43	52	50	42	48	66	38	49	53	47	60	44	37	47	51
56	41	51	43	59	42	47	52	42	42	52	55	51	51	70	49	62	48	46	36	48	35	41	47	53	48	50	58	41	61	44	51	49	53	54	52	54	67	58	58	55	44	45	47	50	57	49	49	57	61
48	52	52	52	52	45	48	47	32	55	41	57	59	68	54	48	44	51	56	46	45	48	61	49	48	57	43	46	48	45	43	59	52	63	42	48	44	46	61	43	42	45	60	50	49	44	53	41	51	42
48	48	46	51	32	41	39	58	50	51	45	51	57	34	42	44	38	44	49	46	49	43	45	49	54	59	44	46	50	41	53	46	57	47	47	58	41	51	55	36	42	45	57	52	36	47	49	51	63	55
40	48	44	41	42	42	58	53	43	50	53	63	52	51	52	45	50	58	60	48	52	44	46	34	38	45	45	53	52	52	41	52	41	45	51	48	55	48	48	41	38	48	38	57	71	55	49	53	53	53
38	56	46	59	49	51	40	61	39	54	61	71	57	45	45	45	44	44	52	46	43	52	40	48	50	56	50	43	38	43	55	55	49	42	49	39	48	50	48	46	38	45	42	48	44	52	57	50	50	45
38	52	60	54	41	51	44	50	49	50	80	70	66	73	59	45	56	45	48	50	46	55	43	42	49	42	50	43	39	45	61	43	40	37	44	50	59	48	42	47	65	55	38	44	54	39	50	46	48	52
48	57	38	47	47	43	49	40	46	58	58	51	67	64	57	42	40	53	39	33	49	45	38	47	47	36	60	40	56	53	37	49	62	61	36	47	38	61	48	43	57	57	40	43	59	55	43	42	48	45
56	45	44	50	45	38	51	44	57	56	67	68	51	60	48	38	47	51	60	45	42	43	40	54	40	33	38	42	52	46	53	53	50	56	49	51	52	40	47	47	47	52	51	50	43	61	52	44	45	40
47	44	55	37	62	58	36	54	52	44	39	50	53	37	53	50	58	47	43	54	41	66	38	34	49	44	47	33	45	44	42	64	50	48	43	43	40	54	50	40	55	45	52	44	47	49	46	51	51	49
45	51	37	42	51	59	44	37	36	41	42	53	50	60	48	43	54	39	52	47	50	53	42	49	41	55	46	49	34	57	55	51	41	38	52	49	50	60	44	57	33	42	55	43	58	56	54	48	53	59
60	52	68	48	51	50	38	50	37	40	47	41	45	32	56	51	51	51	57	43	51	45	41	39	40	40	48	41	55	50	44	49	46	52	50	46	50	56	55	42	41	49	47	56	49	36	50	42	50	56
46	41	40	43	44	46	50	58	57	35	52	41	50	34	60	45	50	38	54	48	43	44	60	51	56	34	34	47	50	41	51	51	50	43	45	45	50	56	35	45	53	38	42	41	44	52	48	41	42	46
38	42	66	44	44	52	50	50	36	44	44	54	50	37	47	50	47	55	57	39	53	61	51	47	47	46	48	46	59	54	42	55	50	42	67	39	48	58	38	42	59	43	39	46	47	36	37	43	37	40
37	54	60	49	53	41	50	56	49	45	50	55	43	48	40	76	50	41	42	40	47	55	61	44	45	47	52	37	45	56	50	49	42	40	52	45	55	41	49	52	53	62	47	44	53	45	39	41	42	57
52	47	51	40	55	43	56	39	44	48	48	40	45	49	45	53	54	40	50	53	61	43	58	34	50	58	54	45	35	50	48	52	49	40	56	47	42	52	54	45	44	52	60	57	45	47	70	52	45	54
36	43	35	52	37	57	50	50	41	45	60	55	39	43	48	50	42	29	51	35	41	42	49	40	37	43	35	47	40	38	55	32	47	51	50	50	44	45	54	39	42	49	52	49	60	49	51	56	46	39
41	39	42	45	34	36	45	46	42	59	35	34	51	49	37	34	45	42	66	66	37	45	63	37	52	43	44	45	34	48	40	58	54	55	40	47	44	51	30	48	57	47	36	41	48	46	37	47	55	49
37	53	52	49	53	67	50	40	37	54	40	31	56	59	48	42	51	52	46	48	50	45	54	54	49	48	46	41	48	49	38	36	49	49	49	36	50	48	47	54	61	38	49	62	50	57	42	36	63	56
50	46	52	50	46	51	51	45	44	52	40	45	40	41	44	42	49	51	39	36	59	43	42	53	56	53	42	55	45	44	44	32	51	56	46	58	34	58	57	45	43	47	36	40	51	53	51	43	52	43
37	50	48	38	36	42	45	48	42	46	55	46	38	55	46	37	43	56	51	52	56	44	40	42	39	52	59	39	46	51	39	40	47	52	48	40	49	47	47	49	56	50	50	51	55	49	55	52	44	55
48	36	46	47	43	50	48	56	53	56	36	37	50	39	44	46	53	52	49	37	57	57	40	53	54	48	49	41	36	36	42	55	50	56	51	45	52	40	39	51	64	45	55	62	46	35	51	46	50	39
42	36	42	55	46	41	57	44	42	53	39	62	34	39	57	48	45	44	45	49	31	47	50	55	49	44	41	50	61	49	39	43	66	39	52	64	37	46	56	51	35	59	44	51	51	56	49	51	54	40
51	49	49	44	44	35	60	59	61	55	52	52	39	54	44	40	55	38	41	39	42	52	64	60	55	46	43	48	44	46	50	40	31	49	45	44	43	50	40	57	47	39	41	44	39	41	42	36	40	51
47	45	37	53	34	45	51	40	40	52	44	40	41	45	49	47	49	51	46	50	49	47	44	47	41	37	52	39	39	47	45	51	43	46	41	43	55	47	59	53	38	42	46	41	46	51	41	45	45	47
45	40	43	59	38	54	41	57	54	45	50	55	43	45	51	33	38	39	44	44	54	43	45	41	36	46	45	54	48	49	51	48	43	52	54	39	44	49	46	52	45	46	36	46	47	57	48	44	43	51
51	42	43	53	46	44	44	50	51	52	36	50	45	47	47	49	36	37	51	40	42	43	54	32	49	44	44	37	44	46	41	51	39	37	42	52	40	50	34	57	49	49	61	45	40	52	47	50	41	53
34	41	43	43	44	61	37	47	59	39	51	45	47	54	45	48	48	55	37	39	42	42	49	41	41	46	43	47	53	48	34	51	57	61	39	40	46	43	53	45	63	39	51	45	55	54	45	44	53	46
55	44	52	44	54	54	63	45	51	41	45	45	50	42	47	37	37	52	51	45	39	47	44	40	44	46	53	49	44	46	36	51	42	55	47	50	58	55	52	48	45	52	42	44	48	39	43	43	52	54
45	42	53	53	51	44	35	45	51	59	50	55	52	55	32	43	34	33	43	48	49	46	38	47	44	51	49	39	42	39	45	44	66	55	43	45	50	44	46	46	52	40	37	47	45	55	52	44	37	57
41	46	43	49	50	37	34	40	38	46	51	35	42	49	34	60	47	48	39	37	45	44	51	34	45	64	57	51	37	36	52	38	50	45	46	53	41	47	58	31	43	42	46	54	59	44	45	50	46	45
45	53	59	46	38	37	57	38	62	40	54	43	45	50	53	43	39	47	38	43	36	38	47	40	52	52	46	49	48	60	43	48	41	46	38	59	51	46	53	41	55	36	40	43	37	58	51	46	48	41
58	67	62	55	47	43	41	32	34	37	34	43	35	45	54	47	39	46	51	54	49	49	55	36	59	52	48	39	62	58	36	37	35	36	47	56	45	51	50	28	47	60	46	42	57	47	48	54	52	67
84	62	71	55	34	50	54	39	46	53	47	55	44	37	51	41	43	44	44	43	41	34	39	40	50	46	41	41	40	56	39	50	47	49	47	61	39	54	47	55	58	47	44	44	35	39	50	33	37	62
55	63	64	59	52	48	46	42	51	44	45	38	49	50	38	35	36	44	46	39	37	42	53	44	36	49	49	45	55	43	29	46	37	51	52	47	59	66	61	57	56	51	40	51	35	51	45	48	54	46
52	53	49	66	36	47	44	47	37	40	43	45	42	43	51	43	50	60	54	41	36	51	45	47	38	47	42	50	61	60	44	39	57	40	54	59	67	78	80	55	50	45	57	56	44	45	49	43	46	40
48	66	47	47	47	50	45	52	39	37	45	37	54	46	45	41	47	48	39	31	48	40	45	56	41	49	45	53	55	58	53	52	56	48	51	55	52	70	74	44	43	58	40	45	57	60	37	43	48	50
47	50	42	54	57	53	43	39	43	35	42	45	43	39	56	38	39	64	66	50	51	38	35	45	45	51	47	46	44	52	36	60	48	48	46	60	55	65	60	51	57	47	50	39	46	41	47	35	49	38
60	52	59	39	50	42	34	55	45	47	47	34	47	35	54	42	29	38	34	36	63	48	55	40	56	50	42	36	47	39	42	36	51	43	38	56	56	70	52	61	48	66	59	43	48	50	55	45	47	51
55	42	51	54	52	48	34	39	51	43	54	42	50	41	54	53	29	42	54	41	45	35	40	48	62	41	48	56	52	41	52	33	65	40	55	43	64	55	54	54	59	40	37	52	56	40	36	65	37	50
50	55	42	40	41	39	51	53	46	56	48	38	51	56	47	48	43	44	45	46	46	48	43	50	60	38	43	42	42	33	36	60	44	48	53	65	54	41	45	61	58	46	55	56	41	40	37	57	33	51
53	38	47	31	56	48	47	40	64	37	52	42	63	51	46	51	48	41	46	40	34	47	43	27	47	48	49	58	56	41	48	51	52	40	55	61	53	51	47	47	36	54	47	55	56	47	55	35	36	32
50	35	41	55	50	42	55	51	40	64	52	38	55	49	56	55	44	47	46	52	47	52	50	46	53	54	40	41	42	40	41	47	41	65	52	69	72	55	51	58	47	49	53	45	47	38	46	53	48	38
34	42	60	41	54	38	42	45	51	32	41	54	56	41	48	45	47	60	56	65	50	47	41	37	44	46	49	35	49	48	42	50	57	65	86	85	82	71	49	42	48	36	40	44	56	40	39	55	35	55
46	41	60	44	41	41	43	35	51	50	56	51	37	35	62	45	49	58	50	53	70	43	36	37	57	43	56	53	48	52	46	44	49	62	79	75	96	56	42	50	51	53	46	40	45	46	36	47	40	55
60	44	43	56	39	41	49	36	52	51	44	44	54	47	56	39	61	50	69	68	60	48	46	49	49	33	44	47	36	50	37	36	62	65	72	75	68	68	63	55	38	45	36	42	41	51	42	43	35	57
41	48	50	47	39	51	48	42	41	37	36	49	44	47	50	59	55	70	69	81	78	49	59	62	36	47	43	34	45	42	42	51	48	56	61	57	48	47	35	39	48	53	44	53	35	41	45	48	46	40
50	44	43	51	45	33	46	48	49	49	56	52	49	52	51	51	58	74	75	74	60	55	45	44	42	44	41	41	44	51	38	41	55	48	48	53	46	54	52	36	49	37	38	52	45	44	41	50	43	47
50	36	44	42	50	57	59	45	44	38	51	58	52	54	43	56	71	80	76	63	48	46	57	47	48	48	48	33	54	47	58	41	43	32	43	44	45	51	58	52	59	38	50	44	59	62	45	56	46	39
51	51	44	48	58	52	49	42	43	49	62	74	66	55	53	62	60	68	55	53	44	49	47	48	45	59	43	57	56	50	37	44	44	49	33	63	54	57	49	49	50	44	39	46	60	49	44	49	58	46
45	59	34	45	47	52	31	49	40	55	57	55	75	80	57	80	62	48	54	35	51	58	46	38	63	46	43	48	47	47	38	53	48	58	48	52	50	58	41	59	43	42	35	43	49	57	43	34	63	37
43	62	50	50	53	54	45	53	59	34	60	48	69	85	44	42	34	50	52	47	45	42	51	52	59	35	53	56	41	47	43	37	34	48	30	43	50	48	49	47	50	57	43	40	43	41	59	43	59	37
51	39	55	54	65	79	53	55	43	53	41	65	61	53	51	48	51	54	70	41	45	35	63	53	32	46	60	53	41	43	50	49	39	50	49	48	52	61	38	49	52	49	41	51	67	33	43	51	45	47
49	38	44	63	50	57	56	42	51	50	33	63	53	48	43	56	33	55	57	53	47	47	46	63	50	48	35	43	40	45	44	38	43	59	65	46	42	47	51	41	47	48	61	53	50	49	52	37	56	57
68	47	37	39	45	59	34	52	50	44	47	40	49	61	49	48	36	48	45	60	38	38	47	48	50	39	46	40	49	48	28	52	42	54	47	60	46	39	50	33	56	48	55	40	41	58	47	45	43	51
47	52	41	54	64	42	56	44	36	64	45	49	41	52	42	35	50	44	45	45	44	56	41	37	45	43	43	60	51	40	27	44	42	35	32	48	44	46	41	44	56	41	57	32	38	31	42	56	41	51
57	41	46	40	50	41	36	39	42	52	45	53	47	55	49	35	57	47	45	42	43	51	48	39	57	51	41	43	38	45	46	41	43	56	43	54	51	48	49	48	42	40	38	50	51	45	40	46	40	50
41	45	47	52	53	44	48	50	57	42	46	51	52	38	48	49	42	43	53	35	54	48	43	33	44	61	35	40	46	48	54	43	57	49	54	36	49	55	31	50	47	39	51	38	52	51	42	44	38	39
38	44	47	54	36	45	48	37	41	45	45	58	53	36	42	49	33	45	41	50	42	44	45	38	54	44	49	38	65	48	37	35	39	41	54	45	44	45	40	34	53	60	43	49	36	48	38	50	39	51
35	51	45	56	55	45	44	40	38	41	58	48	44	46	47	42	53	31	41	54	54	51	55	51	48	36	55	50	52	43	37	46	41	40	37	44	48	44	56	41	45	45	46	52	31	43	34	49	46	46
52	30	47	58	39	39	39	50	37	49	50	32	50	45	45	43	43	50	35	46	45	43	41	38	55	52	45	41	42	40	42	53	65	49	32	35	48	33	52	56	54	38	37	54	43	43	51	47	43	44
49	42	38	51	39	47	38	34	47	43	42	42	38	38	49	39	42	52	52	51	38	36	47	36	39	46	49	42	42	43	53	42	42	38	41	40	42	46	51	56	41	40	48	61	40	38	35	44	34	41
47	44	33	37	45	35	42	45	39	32	36	53	43	48	62	42	44	43	42	43	55	48	42	38	52	37	59	38	41	47	50	47	44	43	40	48	51	38	52	49	44	43	48	44	60	47	30	53	43	40
38	53	52	35	40	44	58	53	61	45	38	46	32	40	57	41	53	44	48	35	40	47	43	50	42	58	56	43	33	52	31	37	41	50	54	40	45	43	44	37	39	50	46	53	36	42	43	35	63	38
33	55	47	46	49	36	32	35	48	37	53	43	41	43	44	49	52	51	48	37	43	43	48	47	48	38	40	44	34	44	51	40	36	40	35	29	62	45	46	44	38	48	48	39	44	48	47	49	57	42
37	41	38	47	39	53	40	37	43	35	44	44	52	49	38	45	57	52	46	51	41	27	38	43	34	42	44	45	47	56	44	39	40	41	44	43	42	42	49	50	49	45	37	35	50	35	44	30	36	48
35	45	41	48	47	28	46	46	46	43	45	38	44	43	46	50	38	41	39	46	47	54	42	54	57	43	41	39	49	44	43	40	46	41	58	52	53	40	41	50	49	32	32	40	33	44	49	52	43	51
43	34	40	47	39	45	42	34	45	42	45	48	41	43	50	52	49	45	40	50	36	46	46	42	54	53	38	42	54	50	40	36	35	40	57	48	48	56	52	46	63	50	54	51	44	38	35	47	43	40
46	42	46	50	45	44	43	42	36	45	33	43	40	51	45	37	52	34	51	48	46	62	52	41	45	57	45	46	50	51	35	51	50	44	39	52	41	41	45	47	38	41	46	46	32	48	48	31	51	36
32	50	42	43	35	54	39	34	54	52	41	40	27	48	36	36	48	44	43	55	66	68	46	47	44	67	46	41	45	47	62	45	25	38	44	49	41	45	45	43	39	48	40	44	59	40	34	40	44	49
41	38	43	46	44	51	35	36	55	36	38	42	44	55	58	45	36	39	50	66	59	58	58	49	46	35	52	48	31	51	42	41	58	51	56	71	58	58	35	41	41	44	42	41	43	50	62	47	37	50
38	59	35	43	39	42	39	42	51	46	35	46	43	54	48	52	60	39	29	45	49	49	53	48	42	46	55	46	56	40	45	52	44	64	78	62	73	59	45	48	49	43	56	35	45	36	40	40	61	48
37	35	32	28	44	42	44	37	53	42	42	33	52	51	40	59	54	42	39	60	48	47	41	55	46	52	42	41	39	42	59	51	54	52	63	64	68	61	45	47	41	41	59	39	40	48	46	49	34	49
36	40	33	42	34	50	44	33	48	42	37	41	33	48	38	40	34	45	29	31	47	45	42	56	37	47	36	45	44	50	48	50	47	55	42	69	69	51	44	50	32	53	49	48	49	49	45	62	38	46
31	44	45	67	32	38	44	39	37	35	29	57	41	36	35	43	45	40	42	45	49	44	40	59	43	47	50	49	33	35	48	49	43	50	43	50	66	33	48	49	37	49	70	36	40	37	33	48	60	54
37	40	38	30	36	51	43	42	42	58	62	63	64	54	35	41	46	45	33	29	43	31	35	52	38	58	45	41	52	45	34	45	58	40	47	44	46	34	35	42	46	50	33	45	38	45	39	38	35	51
41	41	40	42	55	38	41	47	44	44	72	63	63	57	43	41	52	27	51	40	38	38	43	32	37	47	48	48	34	45	41	44	50	47	39	44	41	34	40	37	34	39	37	43	39	64	42	47	41	53
45	46	33	38	49	26	46	44	50	46	40	57	62	61	44	30	45	53	46	38	43	53	52	39	36	42	32	41	25	46	46	51	41	46	52	46	38	43	38	43	43	41	44	57	52	42	42	51	49	56
49	33	36	52	41	50	32	44	46	44	47	39	55	43	33	44	42	34	44	39	45	39	33	44	37	51	37	46	52	38	43	40	39	35	46	57	48	44	46	34	50	47	29	39	45	42	44	54	45	28
48	46	36	44	34	44	34	38	33	38	61	35	34	39	41	45	40	54	41	35	48	40	47	40	49	49	37	34	43	44	38	52	52	44	38	35	45	46	45	29	37	33	40	34	46	63	41	48	59	35
36	28	47	47	29	46	34	36	42	46	44	41	36	46	44	53	44	39	39	44	36	54	40	32	31	36	42	57	46	45	52	47	34	35	37	54	42	37	42	44	48	51	35	53	36	37	40	48	53	46
35	36	48	38	43	51	47	41	38	40	26	54	41	39	40	46	52	44	44	48	58	43	27	45	42	43	47	32	45	36	40	39	34	46	49	47	37	44	48	59	47	42	45	50	52	38	53	42	40	44
37	39	44	44	36	43	34	32	38	36	41	48	55	46	41	38	47	47	39	35	49	41	43	40	42	38	39	40	59	39	33	45	44	51	44	45	46	32	39	36	41	44	38	42	44	48	46	32	38	51
34	50	31	42	38	34	30	46	38	41	37	35	42	38	46	50	47	46	29	50	43	44	41	41	40	38	44	38	49	52	51	41	39	39	43	43	38	43	47	41	40	48	57	48	46	39	45	37	41	35
35	44	48	33	35	34	50	45	29	50	32	42	40	47	46	54	52	30	41	44	44	50	40	47	42	41	41	47	42	40	54	42	54	49	39	45	42	43	54	49	33	38	37	48	36	43	54	50	43	43
43	31	39	35	40	44	53	41	36	42	45	50	45	56	45	34	38	40	46	34	43	39	37	50	35	51	53	47	64	54	42	43	38	47	31	43	32	53	28	43	46	45	29	49	49	49	42	40	46	37
41	42	39	47	42	35	57	39	36	48	30	43	52	48	48	37	34	43	48	35	48	40	42	45	39	53	58	71	50	45	51	41	39	33	44	36	44	33	41	40	45	37	48	45	53	43	57	44	47	42
29	39	39	42	39	45	45	46	45	37	40	43	38	35	48	38	58	36	29	58	36	48	49	43	57	38	47	56	58	50	54	55	35	40	26	34	33	27	45	45	36	39	42	33	45	46	34	48	45	46
45	35	47	30	33	35	41	47	44	45	49	37	44	53	42	54	44	61	32	46	47	41	22	32	40	45	31	45	44	57	46	40	47	43	32	52	41	38	49	35	35	42	39	40	37	37	46	41	40	54
54	43	41	35	49	33	41	37	39	40	41	44	38	41	41	34	52	48	47	51	43	46	50	37	27	37	42	44	43	58	37	28	46	56	40	46	54	25	33	45	50	42	45	33	39	38	42	44	34	43
40	33	39	35	42	23	43	41	44	48	52	44	33	45	42	37	38	48	50	47	40	39	48	44	38	42	34	30	36	45	51	56	44	51	55	45	50	38	41	40	50	43	35	37	45	47	44	44	28	49
31	33	22	38	38	31	39	45	36	51	40	52	40	38	40	36	35	35	49	39	44	41	42	42	33	47	38	41	34	51	36	34	49	44	46	52	45	41	34	45	36	45	38	41	40	30	37	42	39	39
35	36	58	30	40	32	55	46	32	44	38	45	34	50	44	30	30	42	45	39	50	43	47	30	40	30	32	32	51	51	56	35	59	43	47	55	47	58	50	41	45	38	40	53	55	48	40	42	32	47
38	46	48	50	49	31	38	47	37	41	33	44	38	45	39	42	32	28	58	54	42	48	48	41	45	39	47	37	39	30	45	43	32	51	55	57	66	64	52	28	47	39	42	34	42	39	63	42	50	46
29	44	31	45	47	43	28	36	45	29	41	47	48	39	36	35	24	34	56	39	37	35	44	41	50	32	41	61	46	45	48	49	43	48	43	58	53	41	46	37	31	48	42	35	45	40	36	37	39	39
38	41	32	34	48	43	32	46	44	37	34	39	39	33	34	38	42	35	25	31	39	44	33	33	43	43	33	55	33	50	40	41	36	35	32	45	43	49	35	44	42	34	43	47	36	41	36	29	39	40
42	41	44	39	46	36	31	42	29	45	38	25	34	39	40	52	45	32	52	43	49	41	46	28	30	54	45	35	42	38	38	41	41	38	24	43	49	35	48	38	40	33	51	33	39	37	36	52	40	33
33	34	42	40	31	33	44	47	44	44	47	33	44	45	47	36	32	37	45	39	43	34	48	41	49	45	50	33	34	43	44	40	30	33	40	46	43	39	42	37	48	48	44	45	43	45	53	49	44	39
38	35	32	33	43	39	29	40	32	38	41	36	37	44	44	31	50	46	48	44	38	38	39	48	47	35	41	30	39	35	48	44	32	32	44	53	38	35	33	41	44	28	37	44	44	35	29	49	37	44
42	40	23	39	44	38	38	42	45	43	52	43	38	36	49	37	44	44	29	31	32	40	47	40	37	43	36	49	39	44	33	44	38	41	50	33	38	36	46	44	36	40	44	48	46	38	46	43	45	49
41	38	40	40	41	38	37	52	40	41	47	39	39	47	49	45	24	24	28	46	37	44	42	40	44	36	47	40	48	40	30	32	40	31	37	29	35	40	41	40	35	44	50	46	51	44	59	29	33	50
35	43	42	36	39	35	47	38	30	26	32	33	47	32	48	35	46	34	32	37	36	43	39	33	30	42	36	40	34	49	38	50	41	41	34	30	54	44	50	42	42	32	45	41	45	51	38	38	57	41
44	44	34	42	42	36	34	27	39	33	33	46	54	42	44	43	38	39	43	42	47	48	47	32	42	46	39	49	39	60	39	43	26	30	52	43	35	33	45	44	31	42	46	48	47	47	34	40	41	57
39	54	39	46	41	44	45	34	40	39	39	40	48	39	38	36	38	43	42	45	50	42	33	42	41	34	37	34	38	46	36	37	35	50	42	39	35	40	38	28	41	51	47	53	43	33	44	53	38	40
29	41	37	35	37	43	41	38	31	41	35	49	28	37	25	33	45	37	32	34	50	34	36	48	38	37	45	32	35	44	40	45	42	48	44	50	42	39	35	40	49	39	37	40	42	46	47	43	43	44
31	53	28	36	48	48	38	34	40	36	35	29	40	49	31	33	32	41	36	34	40	46	38	33	45	42	43	36	44	31	29	37	46	56	38	34	46	35	45	52	43	60	41	39	44	51	45	44	43	40
36	28	30	32	26	30	37	41	33	33	34	36	35	24	33	42	29	41	63	36	34	40	28	37	33	44	51	20	39	49	32	35	29	45	50	35	41	39	55	35	50	46	43	37	46	37	38	42	42	47
45	38	37	29	42	31	44	35	34	41	32	31	26	40	36	29	49	39	40	37	43	36	55	34	27	40	39	40	35	50	44	43	38	41	50	45	40	43	44	37	46	40	57	73	68	60	56	51	47	43
46	53	38	40	39	30	37	39	50	40	36	45	55	32	42	45	37	44	30	41	32	34	25	38	41	34	33	41	34	42	35	40	44	34	48	28	43	48	35	43	41	52	56	72	75	61	44	46	41	40
29	38	42	35	31	30	46	32	40	36	44	44	36	46	38	40	38	32	45	33	37	41	31	41	44	38	38	41	43	37	38	41	35	30	47	51	46	38	42	42	40	60	51	63	79	68	46	55	55	31
[truncated: 320 more columns]

## Sheet: fig5b
77	40	70	0	88	5	109	46	111	56	0	111	71	95	58	23	5	192	39	17	63	122	48	105	44	15	4	63	126	159	1	43	96	41	130	3	50	29	83	39	42	3	35	62	36	42	23	63	69	116
4	74	79	28	102	60	22	130	29	59	137	16	91	70	92	3	57	97	84	0	50	62	57	22	61	55	3	9	73	103	22	66	60	5	37	64	28	65	60	19	11	74	33	236	103	0	31	26	10	122
66	0	67	123	69	30	25	66	0	25	0	138	62	3	41	111	190	88	25	43	7	25	16	77	59	67	44	0	105	79	80	104	21	42	117	65	81	57	33	35	134	47	62	107	101	86	80	44	49	63
108	35	28	38	41	89	36	123	61	128	84	47	63	23	63	45	59	20	22	95	34	27	113	35	0	170	41	119	99	69	98	128	18	31	87	51	56	111	47	72	18	12	26	9	181	74	157	28	69	65
85	59	33	62	95	92	105	56	56	26	28	83	24	142	49	2	36	56	43	85	126	86	20	73	10	95	60	79	22	49	128	68	62	47	74	0	22	84	85	41	76	59	77	73	19	22	8	88	117	64
96	22	115	30	65	2	52	21	77	99	1	59	25	13	101	21	44	22	29	0	57	0	104	131	59	43	88	18	28	177	25	85	44	37	83	21	50	79	31	46	4	50	67	47	31	100	85	15	90	25
60	92	88	97	114	109	110	72	48	51	18	74	52	106	76	36	134	50	55	113	69	44	48	0	20	0	123	23	4	45	76	26	3	13	96	131	54	11	47	81	13	109	61	92	106	61	63	76	92	18
29	31	18	45	37	24	39	89	91	74	192	32	74	11	24	40	51	67	51	148	80	12	118	16	20	33	118	116	0	93	63	12	84	40	40	34	114	161	80	61	109	17	54	62	215	18	35	27	152	54
41	77	128	52	84	46	62	72	107	108	59	113	126	35	124	8	23	27	59	101	33	68	71	38	78	34	94	129	38	12	3	52	109	105	116	128	3	23	26	57	73	42	6	138	102	31	7	22	89	167
91	17	117	77	98	135	43	59	65	42	45	104	30	13	25	59	105	67	66	24	36	44	6	18	4	8	99	41	80	0	92	125	121	72	25	170	176	91	95	72	177	70	63	29	70	27	78	42	74	58
85	190	66	26	23	109	137	95	107	32	93	135	5	86	91	114	13	52	13	112	31	54	66	37	31	53	137	24	47	49	24	110	29	103	43	203	187	71	164	144	74	70	129	90	44	49	89	41	74	74
28	35	53	26	37	119	71	19	29	88	83	38	157	85	99	39	25	30	44	24	50	52	10	114	96	68	90	44	80	58	83	153	13	77	196	121	359	464	531	441	263	111	58	54	87	30	51	83	90	74
168	48	85	38	32	137	108	60	32	0	56	38	75	87	65	1	62	25	38	14	55	61	104	59	74	107	26	4	17	150	25	55	98	90	264	317	776	894	622	576	568	202	194	158	27	53	32	112	78	0
87	102	29	82	18	122	3	47	65	38	47	76	67	61	50	99	91	39	93	28	10	18	77	95	73	106	3	80	71	164	118	69	88	195	288	1205	1469	1356	1685	1392	710	391	131	216	224	140	20	59	73	98
85	74	136	35	117	129	40	31	49	0	25	66	5	77	105	50	4	19	21	125	30	101	95	146	154	68	141	103	110	17	42	104	6	206	760	1346	1568	1848	1546	1054	497	260	334	117	260	40	150	96	39	12
107	21	151	90	75	6	16	121	157	31	78	68	43	36	221	74	31	60	29	9	40	52	31	200	53	71	0	66	67	79	228	94	231	276	950	1276	1900	1519	1493	974	797	531	303	232	248	88	63	54	26	65
72	32	20	42	100	77	84	58	1	26	64	14	47	56	146	120	78	63	71	8	21	99	88	43	191	98	64	112	35	63	5	100	252	292	717	1508	1217	1608	1506	1018	611	311	242	160	88	67	86	44	21	131
31	81	107	26	91	45	106	58	65	36	140	84	66	101	40	29	91	25	84	56	65	125	115	122	70	80	61	58	48	38	68	157	156	377	779	1295	1532	1483	1018	664	454	211	282	129	45	75	7	49	53	92
81	54	84	38	17	20	66	62	45	61	41	23	63	69	53	95	29	58	56	49	55	118	353	232	234	134	120	57	47	86	61	83	168	382	607	1007	593	941	893	630	303	309	168	140	131	105	83	106	56	62
35	215	155	22	67	87	43	62	55	14	83	47	48	57	43	25	56	95	89	66	447	365	394	591	737	766	277	234	91	28	89	113	57	325	266	430	593	395	411	353	236	92	37	157	38	47	67	154	31	44
43	84	49	74	58	60	33	44	75	52	74	56	28	156	125	16	32	101	68	325	516	645	951	1186	1181	633	334	166	171	98	147	37	50	154	191	231	319	300	280	200	141	103	58	32	52	35	83	32	117	27
30	118	69	3	201	77	88	167	91	8	74	27	38	139	75	52	107	96	290	306	787	1230	1314	1628	1660	1016	541	215	248	188	96	53	7	134	21	111	252	244	106	153	120	86	41	26	42	106	7	137	54	29
24	0	117	40	60	52	29	42	86	52	79	62	53	81	27	80	95	131	275	500	782	1562	1808	1389	962	1106	740	589	124	84	146	103	131	61	117	51	106	61	47	30	53	79	105	45	84	77	74	26	63	90
148	120	25	34	30	71	96	110	23	97	55	91	94	46	56	127	55	94	360	902	957	1924	1437	1459	1125	1163	770	430	298	216	190	39	16	60	0	26	51	14	0	44	29	0	81	85	166	29	18	39	163	74
104	80	125	36	140	59	100	81	14	23	27	79	76	25	31	24	14	159	212	438	1212	1360	1094	1266	1103	968	413	281	352	50	3	86	94	66	63	46	122	71	0	14	18	35	58	23	15	47	120	88	4	120
49	67	110	178	84	51	69	41	81	76	0	88	17	44	94	0	104	168	410	858	676	1213	1389	1389	843	669	313	267	168	36	150	91	19	81	93	74	40	19	105	10	53	137	0	27	80	54	21	80	72	65
27	43	29	193	58	37	69	18	105	36	53	102	29	3	71	78	36	84	186	308	858	876	905	898	815	497	341	211	265	127	104	109	130	121	62	41	60	49	72	30	110	13	100	106	156	43	25	61	11	0
25	106	53	77	36	28	135	38	24	121	244	33	89	35	93	47	69	127	145	165	375	405	588	526	536	406	142	175	93	186	0	10	34	64	139	33	148	48	130	0	55	31	73	18	36	15	0	70	15	27
14	36	22	72	66	69	79	76	65	63	0	88	8	91	56	21	19	131	112	223	279	323	368	313	429	152	37	133	45	113	82	99	78	44	130	52	73	108	86	98	7	66	63	66	56	67	39	24	40	54
28	128	93	24	57	39	60	157	22	184	37	32	94	95	44	58	120	43	24	112	46	129	78	100	139	66	64	98	42	18	21	0	24	67	81	43	24	14	122	19	10	49	29	27	40	14	109	0	0	46
84	89	91	44	75	52	31	59	11	119	46	39	113	13	15	110	10	49	34	12	98	65	51	33	46	51	46	154	34	37	42	68	72	55	58	130	31	76	135	108	9	15	42	171	43	92	20	3	102	84
42	84	82	79	0	72	66	57	85	37	59	93	84	71	93	70	46	20	94	129	68	91	27	99	57	30	96	28	99	43	112	101	32	146	12	193	110	27	66	78	98	107	33	14	45	30	65	1	0	7
101	144	194	144	90	75	37	71	55	33	73	69	54	115	129	45	16	0	42	40	49	64	144	106	23	123	56	59	22	107	44	6	36	64	53	49	31	17	73	49	12	15	20	23	27	19	81	28	175	24
55	32	88	54	26	138	80	94	77	4	75	22	9	152	60	14	64	14	71	86	4	69	28	45	18	104	64	95	94	57	55	169	78	53	0	85	64	71	90	87	21	116	37	94	25	10	30	53	0	101
59	61	91	71	125	48	2	48	45	0	62	82	14	167	69	33	80	5	51	146	20	87	12	68	35	90	54	21	39	51	45	97	22	98	49	107	8	32	84	14	55	49	72	9	127	100	89	50	84	55
67	87	56	126	67	15	3	79	65	33	139	5	174	20	62	15	87	67	25	77	19	103	0	87	92	54	105	123	9	34	163	40	40	62	125	79	44	78	63	19	85	119	33	58	46	53	28	93	100	92
52	13	103	28	13	75	179	115	92	78	39	129	60	26	195	9	107	45	57	119	18	95	44	21	20	123	145	71	130	41	25	41	52	2	100	61	95	85	11	14	12	56	28	101	14	42	50	64	72	76
0	49	32	21	9	42	90	196	15	179	33	115	109	12	77	45	127	96	113	58	25	73	93	81	14	127	141	44	66	130	57	49	159	39	174	51	32	180	76	56	51	0	96	53	3	54	13	68	67	72
60	82	4	86	86	4	167	42	105	47	75	153	58	42	42	63	49	20	134	109	42	61	14	55	167	177	132	97	236	111	69	41	103	44	80	17	17	26	98	50	109	73	88	98	37	102	58	60	29	64
73	90	68	143	63	146	43	84	84	72	81	71	84	103	64	44	60	113	54	59	52	144	78	219	162	413	204	554	405	177	182	171	143	120	149	42	93	36	15	44	28	47	21	54	67	35	14	51	119	87
156	94	83	68	92	84	79	70	27	26	112	88	24	112	110	3	24	126	134	54	150	138	185	308	628	652	869	1191	869	231	130	62	84	34	55	17	65	40	93	22	37	55	155	86	142	2	12	55	61	24
0	165	26	42	52	139	54	68	38	34	43	182	15	99	92	109	85	0	145	49	80	180	290	546	767	1185	1323	1384	777	463	239	188	156	26	40	23	174	13	25	47	32	61	64	92	44	52	101	0	98	68
80	95	24	101	131	77	99	119	44	131	171	80	28	86	31	63	37	13	57	28	162	122	500	820	1576	1709	1775	938	1094	651	389	203	155	53	96	36	59	24	91	45	84	154	9	0	12	81	60	0	39	43
63	81	108	165	64	149	134	40	91	46	140	56	25	66	28	23	63	79	64	108	147	279	767	1039	1873	1642	1392	1498	1056	720	252	224	145	82	127	96	104	71	40	60	29	18	17	28	63	138	36	33	77	34
88	47	15	66	133	118	72	79	78	58	26	146	32	67	94	46	133	60	38	62	84	386	570	921	1191	1779	1522	1553	775	602	239	347	105	20	0	101	58	56	75	112	112	8	46	59	75	3	31	29	24	39
39	127	58	89	113	55	154	42	116	89	33	47	36	16	137	65	64	100	29	169	156	369	519	969	1439	1775	1569	946	898	314	438	201	152	147	13	29	107	187	64	68	149	18	27	48	53	42	73	62	55	49
147	36	102	113	66	133	77	146	105	90	57	29	73	163	125	33	55	28	117	121	95	274	203	741	914	1344	1089	597	334	343	155	66	82	101	66	126	173	77	28	21	77	46	119	83	63	2	26	35	75	17
59	107	54	86	98	113	115	35	101	60	120	24	106	11	170	75	0	106	63	0	119	131	250	582	632	650	747	587	288	243	102	146	1	101	50	66	124	26	114	22	45	23	27	98	94	60	9	69	47	91
79	15	1	62	22	39	100	65	105	67	0	48	46	37	5	65	84	27	81	53	20	58	170	209	265	289	320	239	313	118	48	59	108	38	68	124	46	67	96	78	58	62	19	0	35	14	101	36	14	0
115	119	104	72	2	123	51	38	33	63	0	8	41	69	0	92	21	83	30	78	107	43	34	79	105	199	144	157	95	118	151	88	95	0	20	26	57	105	26	49	13	78	67	102	8	22	72	89	112	71
164	66	98	102	87	153	116	61	73	19	37	166	44	126	92	71	8	3	119	186	38	21	51	63	112	94	140	77	42	60	86	46	66	159	43	7	81	33	43	121	105	64	75	9	87	103	87	8	10	59
41	147	31	85	159	12	50	20	82	28	31	22	89	42	52	18	9	56	38	2	55	35	24	269	93	54	181	155	43	32	31	71	72	17	18	50	147	32	0	46	40	53	0	14	32	13	74	0	61	27
99	20	50	97	49	24	85	61	20	67	8	39	31	73	93	60	84	37	86	70	102	50	85	105	10	50	34	51	0	107	159	63	68	71	106	22	110	6	136	77	58	56	58	14	46	0	87	117	90	47
167	74	85	84	15	116	98	118	17	179	42	42	60	2	69	28	30	86	26	118	13	8	20	34	68	67	124	110	55	36	50	14	4	14	40	44	82	120	8	61	65	102	47	53	88	153	65	28	49	33
174	90	96	231	0	64	97	103	109	107	14	64	9	125	49	80	102	89	36	81	87	60	10	63	41	26	16	124	150	7	74	96	9	46	159	34	74	45	122	100	53	126	4	51	14	27	64	10	71	6
98	86	44	85	84	73	132	115	37	61	153	120	52	104	7	61	78	45	95	32	73	84	208	23	0	142	133	60	87	107	43	68	102	36	37	42	17	45	46	70	3	95	98	92	100	104	71	23	56	119
79	92	121	79	81	40	74	0	31	14	48	84	12	61	119	68	70	47	68	79	85	145	100	84	97	90	77	30	99	56	66	119	34	63	87	35	59	21	99	71	35	147	80	95	80	29	37	85	24	50
107	143	108	100	103	20	64	94	14	96	91	74	43	59	36	60	125	73	45	81	39	93	57	21	47	55	108	68	55	77	82	70	32	145	24	96	99	91	81	33	28	67	81	61	82	24	13	94	8	36
74	14	218	176	128	99	41	86	89	34	121	66	57	67	75	44	98	112	54	10	32	102	13	79	104	73	148	99	145	101	18	86	124	19	0	47	12	85	57	29	69	61	103	44	16	68	147	91	49	27
85	61	73	40	46	46	127	68	89	31	84	36	61	133	4	34	0	111	33	84	40	3	47	46	95	69	89	14	44	30	117	2	23	56	111	91	135	37	48	105	57	1	39	29	62	216	85	60	129	48
64	59	147	31	68	46	8	23	37	80	89	86	66	40	65	126	104	82	80	21	114	71	40	5	67	55	9	38	41	24	10	76	47	93	25	99	51	106	88	18	33	61	62	60	36	5	78	36	32	50
9	0	34	107	64	60	133	33	78	33	48	96	100	144	124	0	0	56	80	44	93	84	10	40	78	54	43	41	153	62	45	65	19	30	78	64	41	71	74	103	68	12	65	55	87	96	66	9	110	85
54	124	64	99	40	57	148	63	118	126	24	125	93	99	175	50	49	53	117	32	106	36	88	71	0	77	59	28	0	15	189	19	73	0	32	46	65	10	32	18	41	111	84	89	86	98	81	94	62	0
36	100	103	133	42	109	31	28	69	76	82	139	130	38	12	142	61	42	64	151	82	132	22	36	56	162	47	128	63	52	80	91	52	58	44	91	56	24	107	80	62	126	54	38	115	118	41	146	35	92
80	160	89	109	140	81	118	38	27	139	110	62	24	85	71	93	26	52	33	100	33	95	29	77	102	16	64	220	69	94	195	90	91	76	31	34	79	78	80	122	131	46	84	57	88	100	0	50	80	4
107	44	159	49	96	68	89	63	12	9	90	61	109	34	63	27	116	0	56	124	35	97	57	18	41	95	88	118	30	27	108	46	37	98	131	33	62	29	135	49	76	114	47	0	53	58	79	117	53	22
151	37	38	38	51	50	118	50	17	110	196	52	23	38	1	51	73	41	144	64	19	14	36	125	72	158	43	61	49	83	98	94	101	40	0	144	77	141	113	179	100	7	53	106	74	19	49	34	37	35
81	130	21	78	21	20	78	58	79	44	149	103	72	16	55	60	88	32	178	28	10	42	189	61	28	72	41	90	53	49	19	18	138	53	109	95	396	309	215	188	205	106	182	108	140	25	60	13	0	155
75	165	94	123	141	94	75	31	64	53	93	128	12	56	104	113	96	59	19	282	0	0	14	50	72	19	91	57	18	50	47	21	125	99	213	397	485	577	1118	752	518	293	125	94	66	56	16	59	38	69
64	26	62	91	15	57	108	35	58	32	19	175	13	26	58	86	20	62	57	110	57	212	36	52	144	28	35	83	50	57	82	68	223	258	185	517	858	1134	1281	1025	911	445	294	109	186	70	83	12	140	8
119	89	260	144	142	57	85	55	155	153	66	68	169	99	72	50	124	42	0	194	109	47	82	102	65	86	43	59	166	33	70	108	41	307	355	603	1330	1409	1517	1246	1374	615	184	167	125	81	113	99	9	32
163	94	46	97	54	20	77	64	118	83	130	33	96	126	3	121	70	163	113	366	259	226	131	41	101	14	116	47	69	93	53	180	173	314	382	1008	1696	1658	1617	1218	1226	598	283	306	187	96	64	92	97	150
136	20	114	17	23	134	9	64	108	115	132	142	92	83	127	316	251	363	576	452	555	521	178	127	134	72	94	102	49	155	31	149	69	119	522	902	1341	1138	1577	1356	698	567	170	164	190	63	148	182	41	75
132	72	57	127	73	53	28	57	116	142	47	93	57	68	161	158	208	393	1031	1150	929	503	475	155	109	78	143	62	119	99	58	43	41	198	526	972	1179	1197	1564	1058	822	280	312	116	73	181	83	45	21	100
52	63	7	185	29	84	78	103	76	48	75	117	68	194	155	456	589	1254	1516	1913	1565	862	484	377	142	64	54	174	91	82	141	56	77	199	355	466	704	1213	766	615	450	325	214	226	69	0	86	90	79	108
118	69	155	66	194	105	59	36	114	128	139	116	107	117	253	348	589	1106	1581	1811	1495	1359	497	562	189	173	50	60	20	152	65	16	79	164	264	712	680	545	353	375	260	219	97	204	70	64	52	73	31	56
42	136	112	118	37	90	101	121	89	58	29	12	80	127	287	714	815	1782	1740	1747	1148	1113	553	378	245	233	50	59	89	27	71	157	151	104	143	423	355	271	361	442	203	108	61	132	12	41	48	71	111	68
79	104	47	69	37	77	108	38	47	48	146	48	168	254	244	321	860	1324	1305	1540	1212	687	400	397	260	66	219	120	2	124	48	67	68	109	89	103	154	310	77	99	61	115	86	5	21	88	118	75	92	21
46	122	46	113	150	25	65	184	105	54	82	33	34	165	292	627	859	1472	1226	1336	949	474	374	306	294	114	13	134	17	62	8	41	33	41	143	98	64	29	233	102	84	24	23	9	63	42	27	16	7	85
39	160	90	116	62	137	102	47	148	68	0	102	33	194	261	266	879	628	1123	789	590	431	336	141	61	11	42	64	29	69	157	67	45	76	13	53	40	60	23	90	85	58	2	107	24	8	41	21	46	79
200	164	67	115	44	140	110	86	93	75	107	52	102	114	101	164	371	591	745	516	430	408	166	174	139	122	54	6	139	107	13	39	43	123	44	21	106	124	94	91	52	52	31	84	1	45	66	28	95	101
50	24	74	144	64	185	55	88	96	110	76	51	39	171	39	105	452	186	403	139	365	171	157	63	97	71	49	13	177	79	52	35	94	48	39	27	45	125	93	110	112	109	47	197	0	57	64	92	34	59
213	15	38	58	77	133	123	100	46	36	27	28	24	15	87	144	124	140	156	119	99	87	86	83	224	141	167	49	150	30	118	78	19	107	16	102	63	84	36	56	89	104	15	30	93	66	53	61	53	208
35	42	82	86	44	83	89	73	18	51	66	85	77	79	57	62	10	231	178	188	45	30	97	77	104	38	5	11	1	92	18	55	97	63	150	103	24	118	112	48	0	16	75	13	37	20	22	58	96	82
255	62	74	78	19	65	60	77	91	33	74	3	119	107	107	89	87	136	76	94	30	42	107	96	112	110	149	32	0	50	16	140	83	81	54	114	44	123	56	62	104	77	9	82	56	108	72	29	52	129
114	127	95	102	69	167	21	41	174	131	43	84	73	78	25	24	104	110	103	126	68	62	56	88	55	44	62	96	101	12	54	72	34	106	138	166	106	20	94	82	44	74	36	50	30	93	37	65	24	38
16	104	58	169	73	59	73	108	133	32	60	83	49	26	50	15	70	61	31	26	62	183	71	135	77	112	74	124	92	136	38	0	18	76	62	65	24	29	85	72	58	95	55	137	0	59	64	82	65	101
164	96	130	122	31	48	0	71	216	94	84	48	66	81	76	20	34	57	47	139	93	95	27	54	109	48	38	76	10	94	132	52	58	72	16	17	63	52	16	0	95	29	138	128	93	148	68	74	78	96
124	102	118	33	57	127	73	36	96	82	153	108	136	118	123	26	43	36	74	128	66	153	70	128	124	91	66	32	62	33	110	42	10	79	10	90	14	35	70	126	51	26	59	39	64	88	54	2	49	38
277	143	92	78	194	49	76	65	71	26	0	80	15	97	95	125	210	91	73	104	63	128	174	117	74	21	69	40	64	44	44	43	148	5	41	68	63	17	39	55	92	61	53	45	37	62	35	48	50	133
118	66	75	69	216	163	80	176	202	64	43	22	56	38	155	47	57	70	59	87	17	0	120	126	71	67	53	4	56	98	115	42	54	85	21	106	10	35	40	177	63	56	57	53	38	69	138	56	45	19
70	227	186	34	4	128	69	109	65	11	59	59	103	101	148	26	43	130	86	172	85	98	23	128	120	66	31	57	169	49	46	8	28	17	26	68	48	24	52	38	47	30	20	109	0	33	42	59	115	23
82	96	70	88	76	177	29	11	56	88	93	108	73	41	138	22	33	25	54	67	59	81	24	107	47	65	17	93	78	95	54	38	69	42	64	126	95	61	75	34	66	72	43	50	161	115	141	102	0	115
58	134	35	16	79	117	162	37	10	39	55	55	51	29	34	83	43	114	75	86	31	60	57	33	22	118	199	102	58	56	44	82	161	93	33	37	97	47	85	62	65	81	115	119	61	117	101	23	92	36
42	111	76	101	39	76	113	229	74	51	87	42	105	49	79	187	79	90	151	60	3	63	63	125	106	40	69	124	144	139	25	114	113	63	109	68	70	136	50	36	56	45	37	46	18	82	101	63	43	83
166	129	74	85	20	115	103	94	103	195	210	130	36	174	108	157	73	72	58	49	98	113	49	74	103	88	9	96	82	96	56	9	168	75	47	67	6	28	91	3	45	73	48	74	150	47	33	92	79	122
117	136	141	123	63	155	12	76	126	64	78	168	131	104	120	86	97	69	165	125	62	106	85	99	24	88	44	39	50	41	71	134	85	158	11	89	37	116	68	217	82	91	103	56	88	24	49	88	61	0
97	164	76	109	68	101	81	121	44	97	249	95	177	49	54	57	80	62	48	61	140	80	12	66	103	52	50	36	238	99	88	160	168	84	35	40	58	13	48	14	118	7	62	35	20	94	50	71	0	44
177	59	108	125	25	46	74	65	10	82	88	102	113	26	85	162	176	82	85	129	154	76	157	57	30	76	109	98	55	67	160	65	77	108	74	57	103	239	94	45	96	34	81	58	75	83	32	42	20	26
68	77	70	116	145	85	117	139	70	71	187	54	301	24	61	49	34	26	157	104	21	66	13	30	55	80	4	110	44	78	31	44	66	77	34	28	49	134	71	54	90	115	31	72	104	104	138	123	45	27
171	131	25	182	79	79	86	91	68	119	1	135	84	90	40	141	49	117	41	31	86	52	90	97	150	123	0	57	22	100	177	102	37	44	110	86	49	139	47	62	21	120	2	24	98	27	75	63	28	74
169	25	2	84	96	114	40	52	148	130	153	42	203	150	109	142	106	47	0	75	98	57	19	44	111	14	21	51	141	94	123	172	33	63	59	55	52	66	103	44	71	8	131	100	112	75	83	60	26	55
70	16	142	145	22	97	212	30	102	72	45	137	85	48	133	89	12	38	31	86	44	4	109	155	100	81	73	48	58	55	22	38	118	18	67	71	32	106	69	69	67	96	163	48	92	84	43	99	137	145
121	76	140	92	120	57	123	138	84	83	146	138	122	100	52	147	67	26	146	65	97	86	13	25	129	106	94	114	128	59	29	28	34	173	54	70	102	9	96	52	37	47	194	146	56	105	64	2	28	55
101	171	77	35	104	73	104	94	37	145	24	152	58	57	75	49	105	97	36	170	49	97	37	30	55	61	86	99	41	56	52	65	40	20	58	100	55	72	24	124	122	80	73	15	42	76	169	64	74	26
85	0	63	144	92	113	126	56	103	117	89	66	87	163	64	121	130	2	54	118	135	60	140	70	109	135	44	50	53	99	127	39	31	62	61	49	38	34	29	99	120	70	68	76	50	18	62	10	32	17
38	3	20	193	106	165	127	197	84	60	84	64	97	170	53	82	89	63	124	241	81	92	63	123	74	13	61	87	38	139	58	45	114	54	120	19	42	117	52	160	1	92	25	113	48	49	21	127	101	46
299	45	46	32	112	43	78	90	102	84	79	85	73	60	55	75	68	99	51	44	54	107	98	121	97	73	81	52	64	4	22	73	15	77	100	55	54	40	126	53	75	175	92	87	23	45	45	60	49	80
115	153	154	245	149	59	28	141	73	57	130	28	123	34	68	78	70	65	110	49	122	187	77	131	37	155	53	14	0	100	106	111	81	57	43	72	135	16	61	93	77	191	81	20	84	59	91	57	113	108
60	26	110	225	147	195	149	52	44	83	147	77	28	27	111	112	106	39	28	37	52	108	52	34	56	79	12	33	80	68	31	103	82	29	26	20	62	69	32	101	94	162	66	98	26	27	46	38	54	70
122	144	137	105	126	58	37	139	126	110	58	56	128	119	45	90	41	70	25	76	137	52	17	92	77	67	66	60	92	29	45	88	49	72	108	40	163	45	106	56	44	66	3	120	50	151	48	115	100	55
47	95	93	78	131	94	145	45	151	79	30	89	127	114	21	140	62	67	47	81	2	133	12	97	95	191	145	8	72	0	104	59	73	82	42	63	48	85	63	58	34	134	104	28	83	40	80	55	68	40
163	92	43	73	168	96	225	62	122	106	70	61	213	110	56	28	174	63	40	84	91	106	66	78	23	81	137	111	82	146	54	32	39	46	107	16	108	136	24	131	37	82	71	63	118	2	31	39	57	113
195	14	83	69	60	47	144	103	119	118	74	152	57	101	103	153	56	118	42	33	85	25	8	25	15	26	64	106	71	49	79	13	103	29	51	85	0	7	121	169	19	42	102	130	96	76	85	88	3	86
78	150	36	93	44	81	127	31	181	188	77	49	41	46	64	14	109	44	59	42	58	137	30	102	117	1	72	50	77	107	81	87	31	124	73	23	160	29	154	139	7	73	46	87	36	34	75	99	72	47
45	139	70	137	107	94	140	16	100	98	76	293	156	125	16	6	80	9	18	108	155	103	6	32	22	92	24	41	119	43	141	88	95	31	65	88	36	72	95	128	0	44	65	78	89	13	94	117	34	42
143	54	121	7	115	161	93	92	175	30	60	38	149	74	77	71	131	108	58	168	0	13	63	57	74	45	60	24	64	100	53	84	142	57	20	83	2	50	59	97	42	50	25	49	136	45	83	102	58	120
103	86	59	159	99	101	57	71	157	74	83	36	89	93	128	20	40	114	74	147	118	102	8	126	49	16	101	28	129	65	10	44	159	35	40	44	23	160	83	205	81	97	87	192	115	76	51	72	54	128
43	111	228	122	146	129	57	163	105	74	49	99	37	63	87	117	149	12	63	99	105	157	40	115	70	53	121	63	85	44	86	108	109	33	80	46	178	135	65	40	85	206	52	41	60	55	87	36	37	97
119	108	75	115	164	155	175	36	103	93	84	96	92	56	55	156	43	44	185	123	47	130	22	77	129	44	87	79	93	41	5	51	49	33	54	52	131	35	62	180	35	109	71	20	154	44	65	85	14	86
135	63	175	118	90	36	161	142	188	91	181	136	97	122	127	199	10	171	63	20	104	98	111	144	117	58	107	132	24	160	100	61	107	71	79	54	4	89	2	4	47	52	17	138	109	33	15	74	40	0
114	236	78	107	47	141	73	18	82	99	42	95	113	129	131	42	130	60	64	76	70	67	97	50	15	40	59	21	83	57	121	74	120	83	95	145	28	30	51	118	22	64	68	110	94	75	42	17	100	55
142	198	76	136	169	68	147	68	64	26	143	97	65	105	184	109	126	29	55	177	47	182	104	97	118	74	98	60	157	62	32	80	32	140	58	63	65	84	87	111	74	88	151	84	10	42	118	59	72	11
86	68	110	90	84	194	62	48	130	123	74	35	61	118	45	30	51	107	11	61	46	29	4	101	62	172	71	21	91	171	88	71	119	170	89	35	94	118	134	47	49	144	58	143	136	8	165	44	38	12
130	15	60	115	186	54	64	19	86	163	89	94	137	202	10	34	117	30	7	178	43	91	19	24	58	3	100	98	96	120	135	4	135	143	98	73	23	57	48	29	41	46	59	25	67	52	42	26	40	101
43	166	131	87	78	59	125	140	143	119	168	111	118	40	69	47	113	83	39	171	143	56	79	183	94	51	176	50	88	49	47	61	32	62	40	47	39	37	8	109	44	149	41	65	38	22	25	171	119	47
181	157	124	108	82	116	78	136	35	156	9	130	170	78	34	88	32	126	125	46	181	128	46	88	141	52	40	16	149	68	100	52	40	99	86	49	79	265	58	44	109	124	74	8	57	61	82	59	100	144
134	158	172	54	108	71	65	122	29	137	25	142	87	37	110	98	51	18	79	40	0	184	205	68	24	68	172	20	58	61	32	31	68	178	36	83	45	58	59	59	80	110	11	6	24	167	53	136	26	151
95	125	125	107	89	28	115	225	241	172	77	73	95	75	113	54	73	83	30	79	105	114	224	45	91	147	56	80	162	131	112	46	72	21	112	65	84	87	52	77	120	108	49	52	79	142	89	164	107	86
30	90	97	207	173	78	52	103	162	66	119	12	56	41	155	76	120	89	55	131	180	134	167	5	34	54	106	18	40	208	194	92	106	134	130	132	178	100	76	17	88	51	85	123	69	43	13	70	26	126
160	188	68	128	163	23	76	231	33	203	40	9	81	91	125	131	44	38	102	62	93	20	41	56	61	43	90	145	19	133	61	57	14	87	84	134	2	69	35	64	82	2	92	144	56	48	57	75	12	56
46	262	92	111	90	97	109	89	94	104	95	142	77	127	73	95	46	101	39	31	28	59	314	163	54	71	19	13	105	13	29	66	97	65	60	96	57	64	73	40	115	138	86	37	40	38	60	37	170	80
107	152	60	151	118	120	147	55	74	125	147	154	58	120	141	82	104	101	85	58	129	153	63	122	32	62	84	78	45	39	91	151	76	108	65	109	77	92	70	82	49	5	73	26	116	22	81	88	56	62
114	53	138	118	131	98	38	145	144	34	61	141	129	51	120	70	109	108	104	122	48	91	13	177	169	77	41	27	3	46	79	81	49	185	14	176	58	62	132	17	69	85	36	69	83	55	32	39	58	29
49	198	158	154	129	52	103	59	231	210	32	43	70	70	171	52	122	46	92	60	134	52	79	79	44	89	137	21	49	0	28	57	83	85	142	107	16	98	72	42	43	83	31	30	44	122	159	92	94	52
93	64	176	71	18	35	229	130	142	144	72	121	93	61	142	70	46	45	122	83	38	115	73	102	78	115	60	128	82	72	84	3	189	90	56	46	60	13	61	81	78	195	182	11	78	117	142	149	14	63
28	77	130	157	157	6	129	116	122	125	54	91	148	73	134	129	44	34	96	180	137	99	51	213	133	33	109	145	70	174	18	31	149	105	77	128	57	152	111	35	47	69	15	58	186	70	50	52	86	141
139	141	151	96	128	106	130	137	29	243	15	88	56	92	128	50	164	207	62	116	76	30	144	61	66	89	65	123	68	105	54	142	107	172	112	133	55	61	54	108	128	126	14	28	66	94	76	79	57	55
82	104	112	99	175	111	135	79	125	147	117	17	111	182	134	160	30	173	203	124	51	88	104	151	119	114	188	87	115	73	73	15	94	46	80	151	39	87	28	115	65	138	22	3	113	104	124	38	67	143
132	102	234	138	77	236	153	74	215	25	116	54	137	69	78	47	110	96	193	114	57	48	74	117	29	72	109	25	33	154	84	33	140	43	111	59	52	171	63	163	103	71	124	57	67	26	103	22	21	92
180	237	92	102	54	65	81	157	40	48	173	148	163	94	104	165	151	162	132	53	101	48	86	36	134	259	80	73	128	51	120	86	41	72	147	50	90	30	122	175	55	50	14	17	48	50	0	90	69	73
[truncated: 91 more columns]

[truncated: 3 more sheets: fig6a, fig6d, fig6e]
